# Supplementary material for: Dynamic Metabolic Disruption in Rats Perinatally Exposed to Low Doses of Bisphenol-A
Source: PLoS One. 2015 Oct 30;10(10):e0141698. doi: 10.1371/journal.pone.0141698 (PMC4627775; doi:10.1371/journal.pone.0141698)
Supplement: S5 Table — (XLSX) [file pone.0141698.s007.xlsx]

## Sheet: Feuil1
Observation	Dose	Time	8.995	8.985	8.975	8.965	8.955	8.945	8.935	8.925	8.915	8.905	8.895	8.885	8.875	8.865	8.855	8.845	8.835	8.825	8.815	8.805	8.795	8.785	8.775	8.765	8.755	8.745	8.735	8.725	8.715	8.705	8.695	8.685	8.675	8.665	8.655	8.645	8.635	8.625	8.615	8.605	8.595	8.585	8.575	8.565	8.555	8.545	8.535
632	DMSO	PND140	1.021e-05	1.169e-05	1.171e-05	1.797e-05	1.037e-05	9.05e-06	9.45e-06	1.163e-05	1.192e-05	1.223e-05	1.751e-05	1.239e-05	9.59e-06	9.33e-06	5.63e-06	1.779e-05	2.189e-05	1.493e-05	5.74e-06	1.212e-05	1.025e-05	1.061e-05	1.547e-05	9.25e-06	1.33e-05	1.196e-05	1.523e-05	1.348e-05	9.36e-06	1.17e-05	8.23e-06	1.54e-05	9.22e-06	9.72e-06	1.558e-05	9.27e-06	6.5e-06	1.554e-05	1.42e-05	1.561e-05	7.86e-06	1.268e-05	1.729e-05	1.492e-05	1.669e-05	8.09e-06	7.71e-06
664	DMSO	PND140	1.066e-05	1.05e-05	1.327e-05	1.286e-05	9.55e-06	1.612e-05	1.162e-05	1.114e-05	1.158e-05	8.49e-06	8.45e-06	7.49e-06	9.82e-06	7.87e-06	1.017e-05	1.085e-05	1.367e-05	1.031e-05	1.063e-05	1.154e-05	9.38e-06	8.9e-06	9.24e-06	1.584e-05	1.197e-05	1.104e-05	1.141e-05	1.001e-05	2.012e-05	1.689e-05	1.107e-05	9.78e-06	1.085e-05	7.21e-06	1.337e-05	9.81e-06	8.4e-06	1.496e-05	2.112e-05	9.38e-06	1.318e-05	1.1e-05	8.79e-06	1.542e-05	1.005e-05	8.58e-06	1.096e-05
724	DMSO	PND140	6.97e-06	1.157e-05	1.278e-05	1.323e-05	1.15e-05	1.151e-05	1.05e-05	1.179e-05	8.05e-06	1.107e-05	6.93e-06	9.71e-06	1.016e-05	8.94e-06	8.44e-06	1.03e-05	1.292e-05	8.78e-06	1.192e-05	1.242e-05	1.166e-05	1.463e-05	8.29e-06	1.161e-05	4.5e-06	5.59e-06	1.244e-05	1.097e-05	1.309e-05	1.214e-05	8.37e-06	1.155e-05	7.88e-06	9.05e-06	1.355e-05	9.38e-06	1.264e-05	9.81e-06	1.834e-05	6.51e-06	5.55e-06	7.58e-06	1.1e-05	1.093e-05	9.38e-06	6.22e-06	7e-06
769	DMSO	PND140	1.17e-05	8.82e-06	1.14e-05	6.69e-06	5.63e-06	1.434e-05	8.27e-06	1.43e-05	1.314e-05	1.304e-05	6.11e-06	1.04e-05	9.74e-06	9.64e-06	1.573e-05	1.378e-05	1.918e-05	1.16e-05	9.03e-06	1.391e-05	1.166e-05	1.026e-05	5.72e-06	1.065e-05	1.364e-05	7.8e-06	1.205e-05	7.82e-06	1.228e-05	9.22e-06	1.279e-05	5.84e-06	7.25e-06	1.045e-05	5.36e-06	6.4e-06	6.57e-06	7.99e-06	1.161e-05	1.156e-05	1.007e-05	1.008e-05	1.019e-05	1.219e-05	8.7e-06	9.49e-06	7.2e-06
874	DMSO	PND140	1.321e-05	1.415e-05	1.109e-05	9.77e-06	1.021e-05	1.129e-05	1.347e-05	1.223e-05	7.84e-06	1.039e-05	1.444e-05	1.312e-05	1.492e-05	1.418e-05	1.57e-05	2.045e-05	1.584e-05	1.882e-05	1.079e-05	4.76e-06	1.161e-05	1.595e-05	7.06e-06	6.58e-06	9.51e-06	1.225e-05	1.336e-05	1.452e-05	2.683e-05	1.157e-05	8.4e-06	1.034e-05	1.257e-05	1.19e-05	1.32e-05	1.06e-05	1.283e-05	9.76e-06	1.411e-05	9.93e-06	5.6e-06	1.566e-05	1.787e-05	5.99e-06	1.217e-05	5.48e-06	1.002e-05
944	DMSO	PND140	1.204e-05	1.7e-05	1.086e-05	8.28e-06	8.56e-06	1.885e-05	1.05e-05	9.04e-06	1.617e-05	1.247e-05	8.72e-06	1.125e-05	1.091e-05	8.91e-06	1.44e-05	8.1e-06	1.219e-05	1.172e-05	8.39e-06	1.526e-05	1.122e-05	5.76e-06	8.87e-06	5.92e-06	8.89e-06	9.5e-06	1.648e-05	1.196e-05	1.122e-05	1.62e-05	1.102e-05	8.87e-06	5.59e-06	6.18e-06	1.013e-05	1.137e-05	9.21e-06	1.442e-05	1.251e-05	1.303e-05	1.046e-05	1.7e-05	8.39e-06	1.037e-05	1.135e-05	9.64e-06	1.588e-05
935	DMSO	PND140	9.27e-06	7.02e-06	6.08e-06	1.131e-05	7.18e-06	7.09e-06	7.77e-06	9.33e-06	7.02e-06	9.41e-06	7.62e-06	9.95e-06	1.226e-05	1.106e-05	8.55e-06	5.43e-06	7.69e-06	9.19e-06	6.9e-06	1.515e-05	9.54e-06	1.115e-05	7.56e-06	1.644e-05	7.2e-06	7.43e-06	5.56e-06	1.293e-05	5.27e-06	1.05e-05	1.417e-05	1.134e-05	7.64e-06	1.609e-05	1.136e-05	6.78e-06	7.22e-06	6.34e-06	7.21e-06	8e-06	6.68e-06	6.41e-06	6.49e-06	7.13e-06	5.53e-06	6.58e-06	5.76e-06
927	DMSO	PND140	6.12e-06	9.61e-06	9.63e-06	8.51e-06	1.227e-05	8.91e-06	1.903e-05	1.113e-05	1.348e-05	1.104e-05	1.045e-05	7.6e-06	1.196e-05	1.557e-05	9.6e-06	1.617e-05	1.136e-05	1.021e-05	7.67e-06	9.3e-06	1.443e-05	1.345e-05	1.215e-05	1.217e-05	1.501e-05	8.73e-06	1.171e-05	1.014e-05	1.033e-05	1.139e-05	1.174e-05	8.18e-06	1.076e-05	1.423e-05	9.83e-06	1.353e-05	1.16e-05	1.01e-05	6.99e-06	1.219e-05	8.34e-06	1.158e-05	1.495e-05	1.594e-05	5.83e-06	1.184e-05	7.54e-06
961	DMSO	PND140	1.427e-05	1.01e-05	8.13e-06	7.87e-06	9.3e-06	1.777e-05	1.357e-05	1.603e-05	1.674e-05	1.227e-05	1e-05	7.05e-06	9.97e-06	9.59e-06	1.012e-05	1.008e-05	1.95e-05	1.318e-05	1.008e-05	1.383e-05	1.151e-05	8.27e-06	1.406e-05	1.073e-05	6.89e-06	9.12e-06	8.78e-06	9.25e-06	1.184e-05	8.97e-06	7.96e-06	1.449e-05	8.65e-06	8.88e-06	8.42e-06	1.147e-05	1.263e-05	1.088e-05	1.846e-05	9.9e-06	9.13e-06	1.129e-05	9.37e-06	1.245e-05	1.247e-05	9.35e-06	1.008e-05
1042	DMSO	PND140	5.66904e-06	8.20051e-06	1.10302e-05	7.57656e-06	9.65417e-06	8.18476e-06	1.77081e-05	1.41658e-05	7.89372e-06	1.07369e-05	8.68133e-06	1.02374e-05	1.0384e-05	9.52028e-06	1.36381e-05	2.05744e-05	2.38111e-05	1.01449e-05	1.18835e-05	1.46217e-05	6.97406e-06	8.57295e-06	6.96008e-06	7.99741e-06	9.16152e-06	1.05116e-05	6.86619e-06	1.1602e-05	1.87802e-05	1.18945e-05	1.14579e-05	1.12977e-05	7.84663e-06	7.3137e-06	1.09537e-05	6.34999e-06	1.06518e-05	9.81377e-06	1.31517e-05	1.13541e-05	7.65235e-06	1.62368e-05	1.49778e-05	1.92592e-05	8.79195e-06	9.7472e-06	7.14248e-06
663	DMSO	PND200	8.41e-06	8.88e-06	1.103e-05	1.533e-05	1.398e-05	1.658e-05	7.2e-06	8.67e-06	1.084e-05	1.042e-05	1.318e-05	9.31e-06	7.49e-06	1.189e-05	1.395e-05	1.071e-05	2.135e-05	1.827e-05	9.9e-06	5.5e-06	7.05e-06	1.519e-05	7.74e-06	1.354e-05	1.466e-05	7.05e-06	1.372e-05	1.156e-05	9.98e-06	1.688e-05	9.6e-06	7.03e-06	1.149e-05	1.106e-05	9.74e-06	8.1e-06	1.407e-05	1.138e-05	9.01e-06	8.26e-06	1.362e-05	9.63e-06	9.42e-06	1.085e-05	1.442e-05	1.421e-05	1.04e-05
631	DMSO	PND200	6.97e-06	7.62e-06	1.143e-05	9.43e-06	7.25e-06	1.375e-05	8.14e-06	4.93e-06	6.84e-06	6.75e-06	1.25e-05	6.29e-06	8.48e-06	1.018e-05	6.91e-06	7e-06	9.36e-06	9.28e-06	6.21e-06	1.239e-05	8.56e-06	7.28e-06	5.07e-06	9.09e-06	1.02e-05	1.066e-05	9.36e-06	7.72e-06	1.021e-05	6.43e-06	1.047e-05	1.046e-05	7.17e-06	9.09e-06	8.83e-06	7.01e-06	4.71e-06	1.013e-05	1.626e-05	4.29e-06	7.17e-06	6.38e-06	9.68e-06	5.02e-06	7.13e-06	1.123e-05	9.72e-06
723	DMSO	PND200	1.397e-05	8.4e-06	1.55e-05	1.385e-05	9.36e-06	1.638e-05	9.93e-06	1.039e-05	1.339e-05	1.33e-05	1.253e-05	1.562e-05	9.24e-06	1.811e-05	1.393e-05	1.664e-05	1.803e-05	1.32e-05	1.78e-05	1.224e-05	1.59e-05	1.245e-05	1.668e-05	1.121e-05	1.102e-05	9.37e-06	1.344e-05	9.22e-06	1.418e-05	1.241e-05	7.8e-06	1.458e-05	1.375e-05	8.37e-06	1.86e-05	1.257e-05	1.689e-05	1.877e-05	1.181e-05	1.546e-05	1.104e-05	7.69e-06	1.36e-05	1.796e-05	1.811e-05	9.08e-06	1.283e-05
767	DMSO	PND200	8.1e-06	8.15e-06	1.105e-05	7.66e-06	1.089e-05	1.871e-05	1.113e-05	1.132e-05	1.714e-05	9.77e-06	8.01e-06	8.58e-06	9.42e-06	8.26e-06	8.99e-06	6.77e-06	1.402e-05	9.1e-06	9.07e-06	3.49e-06	5.06e-06	1.146e-05	9.22e-06	8.25e-06	5.23e-06	4.2e-06	1.462e-05	1.081e-05	1.279e-05	7.93e-06	7.12e-06	7.17e-06	9.92e-06	1.481e-05	8.97e-06	1.25e-05	5.36e-06	1.102e-05	8.12e-06	8.85e-06	1.364e-05	9.27e-06	1.428e-05	1.135e-05	9.33e-06	7.95e-06	9.23e-06
843	DMSO	PND200	6.67e-06	1.188e-05	1.78e-05	1.236e-05	1.725e-05	1.097e-05	7.38e-06	9.29e-06	1.312e-05	1.007e-05	1.237e-05	1.318e-05	1.152e-05	7.94e-06	1.323e-05	1.382e-05	1.24e-05	1.153e-05	1.39e-05	1.397e-05	8.82e-06	5.07e-06	7.62e-06	9.48e-06	1.233e-05	8.31e-06	1.524e-05	1.172e-05	1.262e-05	1.072e-05	1.363e-05	1.565e-05	1.13e-05	1.571e-05	1.518e-05	1.018e-05	1.047e-05	9.14e-06	1.218e-05	8.54e-06	2.246e-05	1.464e-05	1.503e-05	1.156e-05	9.16e-06	1.292e-05	1.037e-05
948	DMSO	PND200	0.00135515	0.00084991	0.00140007	0.00198888	0.00178539	0.00135721	0.00123575	0.00149024	0.00104986	0.00155914	0.00181921	0.00114339	0.000996	0.00091701	0.001725	0.00211323	0.00125813	0.00126753	0.00141162	0.00172261	0.00078046	0.00088314	0.00122286	0.00139394	0.00102424	0.00121296	0.00110464	0.00116163	0.00124322	0.00117287	0.00095166	0.00121262	0.00116482	0.00131212	0.00152421	0.00104267	0.00106497	0.00123679	0.00123427	0.00163537	0.00209899	0.00111253	0.00080596	0.00111073	0.00129568	0.00117202	0.00132899
836	DMSO	PND200	2.893e-05	1.695e-05	1.789e-05	6.21e-06	9.82e-06	1.318e-05	1.829e-05	1.12e-05	8.96e-06	1.894e-05	1.713e-05	1.962e-05	1.339e-05	1.822e-05	1.195e-05	1.573e-05	2.244e-05	1.801e-05	1.164e-05	1.155e-05	8.18e-06	1.493e-05	3.109e-05	2.814e-05	1.735e-05	1.017e-05	2.019e-05	1.476e-05	1.281e-05	1.356e-05	2.028e-05	9.04e-06	1.789e-05	1.723e-05	1.602e-05	1.586e-05	2.466e-05	1.356e-05	2.047e-05	1.51e-05	1.704e-05	1.204e-05	1.995e-05	1.453e-05	1.773e-05	2.791e-05	1.365e-05
928	DMSO	PND200	9.32e-06	8.85e-06	9.74e-06	8.28e-06	8.49e-06	2.022e-05	1.447e-05	1.62e-05	1.599e-05	1.497e-05	1.405e-05	1.265e-05	1.571e-05	1.435e-05	1.406e-05	1.175e-05	1.992e-05	1.115e-05	1.488e-05	1.422e-05	9.38e-06	9.87e-06	1.074e-05	1.937e-05	1.216e-05	4.89e-06	1.378e-05	1.218e-05	9.42e-06	1.503e-05	7.51e-06	6.25e-06	5.8e-06	9.4e-06	1.134e-05	1.28e-05	1.128e-05	1.109e-05	1.269e-05	1.177e-05	1.139e-05	9.83e-06	1.128e-05	8.85e-06	7.01e-06	5.67e-06	7.22e-06
1041	DMSO	PND200	8.13e-06	1.139e-05	1.824e-05	1.595e-05	1.654e-05	6.5e-06	1.123e-05	7.68e-06	1.185e-05	9.22e-06	6.95e-06	8.08e-06	1.419e-05	1.383e-05	1.694e-05	1.384e-05	1.628e-05	1.1e-05	1.118e-05	1.533e-05	1.24e-05	1.202e-05	1.49e-05	1.413e-05	6.29e-06	1.265e-05	1.677e-05	1.011e-05	1.909e-05	1.457e-05	1.027e-05	1.361e-05	1.408e-05	1.141e-05	1.303e-05	8.41e-06	1.515e-05	1.112e-05	1.211e-05	1.621e-05	6.67e-06	8.04e-06	1.1e-05	9.03e-06	1.335e-05	1.394e-05	1.31e-05
960	DMSO	PND200	1.994e-05	1.17e-05	1.493e-05	1.317e-05	8.32e-06	2.042e-05	8.72e-06	1.001e-05	1.342e-05	1.063e-05	9.51e-06	1.514e-05	1.646e-05	1.52e-05	2.18e-05	1.274e-05	1.658e-05	1.283e-05	1.059e-05	1.028e-05	1.896e-05	1.565e-05	9.8e-06	1.531e-05	1.414e-05	1.482e-05	8.14e-06	1.032e-05	1.974e-05	1.056e-05	1.793e-05	9.04e-06	2.011e-05	1.544e-05	8.07e-06	1.352e-05	1.212e-05	9.31e-06	1.007e-05	1.194e-05	7.46e-06	9.92e-06	1.604e-05	1.276e-05	1.678e-05	1.654e-05	1.54e-05
224A	DMSO	PND21	1.197e-05	8.86e-06	1.415e-05	1.254e-05	8.14e-06	1.178e-05	1.351e-05	1.204e-05	8.17e-06	8.92e-06	1.18e-05	1.567e-05	1.217e-05	9.18e-06	1.336e-05	1.502e-05	9.68e-06	1.358e-05	1.285e-05	1.218e-05	8.8e-06	9.34e-06	1.144e-05	1.788e-05	7.86e-06	8.51e-06	1.438e-05	1.286e-05	1.359e-05	1.188e-05	6.4e-06	1.339e-05	1.674e-05	8.33e-06	1.41e-05	8.03e-06	1.175e-05	1.151e-05	9.91e-06	7.94e-06	1.534e-05	1.954e-05	1.117e-05	1.808e-05	1.016e-05	7.21e-06	1.159e-05
293A	DMSO	PND21	1.334e-05	9.4e-06	1.823e-05	1.337e-05	1.495e-05	1.168e-05	1.484e-05	1.137e-05	1.514e-05	7.94e-06	1.32e-05	6.83e-06	7.25e-06	1.14e-05	1.448e-05	1.236e-05	1.364e-05	9.33e-06	7.54e-06	1.389e-05	1.565e-05	1.82e-05	1.303e-05	1.177e-05	1.648e-05	1.78e-05	1.389e-05	1.528e-05	9.81e-06	8.61e-06	1.035e-05	1.109e-05	1.337e-05	8.52e-06	1.519e-05	1.068e-05	1.262e-05	1.229e-05	1.131e-05	1.448e-05	1.345e-05	1.442e-05	1.415e-05	7.3e-06	1.478e-05	1.45e-05	1.743e-05
459A	DMSO	PND21	9.74e-06	1.11e-05	1.557e-05	1.085e-05	1.235e-05	1.463e-05	1.806e-05	1.418e-05	1.161e-05	1.321e-05	8.57e-06	1.375e-05	1.75e-05	1.838e-05	1.766e-05	1.142e-05	1.123e-05	1.385e-05	9.41e-06	1.067e-05	1.213e-05	1.294e-05	8.61e-06	1.402e-05	1.356e-05	1.582e-05	1.309e-05	1.295e-05	9.44e-06	1.756e-05	1.943e-05	1.532e-05	9.4e-06	1.275e-05	7.65e-06	1.327e-05	1.165e-05	1.263e-05	1.706e-05	6.39e-06	1.22e-05	2.009e-05	8.89e-06	9.85e-06	1.81e-05	1.007e-05	1.272e-05
492A	DMSO	PND21	9.28e-06	7.46e-06	8.47e-06	6.12e-06	1.165e-05	1.361e-05	1.727e-05	1.323e-05	9.51e-06	9.46e-06	8.49e-06	1.232e-05	9.37e-06	9.42e-06	1.42e-05	1.319e-05	1.809e-05	1.15e-05	1.288e-05	1.159e-05	1.297e-05	1.102e-05	7.44e-06	1.173e-05	8.57e-06	9.15e-06	6.3e-06	8.82e-06	1.746e-05	1.102e-05	9.16e-06	1.049e-05	7.7e-06	1.092e-05	9.48e-06	1.424e-05	1.367e-05	1.28e-05	7.76e-06	1.183e-05	9.52e-06	8.33e-06	1.631e-05	8.76e-06	1.107e-05	1.83e-05	1.638e-05
564A	DMSO	PND21	1.07e-05	9.58e-06	9.23e-06	7.09e-06	1.371e-05	1.94e-05	1.253e-05	1.001e-05	9.96e-06	7.16e-06	1.238e-05	7.51e-06	9.94e-06	1.015e-05	9.14e-06	1.143e-05	1.332e-05	9.26e-06	1.004e-05	1.246e-05	9.62e-06	1.043e-05	1.123e-05	1.284e-05	1.046e-05	7.79e-06	6.82e-06	9.16e-06	5.99e-06	1.505e-05	7.12e-06	1.121e-05	1.071e-05	9.58e-06	9.24e-06	5.8e-06	7.35e-06	1.144e-05	1.19e-05	1.067e-05	1.247e-05	9.83e-06	1.032e-05	9.48e-06	1.428e-05	8.72e-06	8.59e-06
1076A	DMSO	PND21	7.77e-06	1.539e-05	1.45e-05	1.044e-05	6.58e-06	8.74e-06	1.318e-05	6.56e-06	8.84e-06	6.38e-06	1.221e-05	1.367e-05	1.053e-05	1.305e-05	1.076e-05	1.101e-05	1.856e-05	1.472e-05	1.186e-05	1.22e-05	9.19e-06	1.157e-05	1.003e-05	9.25e-06	5.66e-06	8.46e-06	7.09e-06	1.064e-05	1.141e-05	7.6e-06	1.297e-05	1.422e-05	7.55e-06	1.276e-05	7.33e-06	8.49e-06	1.001e-05	1.165e-05	6.48e-06	9.33e-06	1.513e-05	6.17e-06	1.461e-05	8.94e-06	1.001e-05	9.59e-06	5.23e-06
1121A	DMSO	PND21	9.11e-06	8.16e-06	1.241e-05	9.59e-06	8.82e-06	1.017e-05	1.677e-05	1.034e-05	9.18e-06	8.25e-06	8.39e-06	5.97e-06	6.69e-06	8.65e-06	1.155e-05	6.66e-06	1.313e-05	8.82e-06	6.6e-06	9.32e-06	9.65e-06	1.127e-05	1.271e-05	8.74e-06	1.281e-05	8.38e-06	1.051e-05	1.039e-05	1.031e-05	1.061e-05	8.61e-06	1.334e-05	1.314e-05	8.2e-06	8.14e-06	7.22e-06	1.054e-05	1.257e-05	1.242e-05	7.86e-06	8.77e-06	9.04e-06	8.05e-06	9.55e-06	8.92e-06	1.189e-05	1.015e-05
1093A	DMSO	PND21	7.75e-06	1.484e-05	7.99e-06	6.93e-06	7.04e-06	1.138e-05	1.068e-05	9.39e-06	9.27e-06	1.631e-05	1.024e-05	1.177e-05	7.13e-06	1.296e-05	1.199e-05	5.25e-06	7.66e-06	1.002e-05	7.23e-06	1.234e-05	9.5e-06	1.234e-05	1.08e-05	7.72e-06	1.28e-05	1.029e-05	9.64e-06	1.114e-05	6.47e-06	8.96e-06	1.05e-05	1.086e-05	1.08e-05	1.097e-05	7.71e-06	1.106e-05	1.383e-05	8.4e-06	1.41e-05	1.023e-05	1.525e-05	8.64e-06	1.163e-05	5.93e-06	9.34e-06	6.16e-06	6.26e-06
1086A	DMSO	PND21	1.349e-05	7.87e-06	1.958e-05	1.205e-05	1.575e-05	2.163e-05	1.551e-05	1.842e-05	1.122e-05	1.221e-05	1.351e-05	1.519e-05	1.934e-05	2.013e-05	1.879e-05	1.596e-05	1.73e-05	1.571e-05	2.09e-05	1.687e-05	1.328e-05	1.576e-05	1.832e-05	1.349e-05	1.198e-05	2.016e-05	1.164e-05	1.227e-05	1.863e-05	2.021e-05	1.388e-05	8.8e-06	1.229e-05	9.81e-06	1.336e-05	1.435e-05	1.442e-05	1.734e-05	1.761e-05	1.919e-05	1.795e-05	1.802e-05	1.955e-05	1.596e-05	1.465e-05	1.472e-05	1.729e-05
449B	DMSO	PND50	5.75e-06	8.1e-06	1.214e-05	9.57e-06	9.42e-06	1.026e-05	4.59e-06	1.079e-05	1.099e-05	1.13e-05	1.101e-05	1.092e-05	5.23e-06	1.399e-05	6.39e-06	1.106e-05	1.241e-05	1.034e-05	1.225e-05	1.219e-05	5.39e-06	1.168e-05	5.87e-06	7.68e-06	1.219e-05	1.075e-05	1.537e-05	8.21e-06	8.95e-06	1.065e-05	1.464e-05	1.075e-05	1.093e-05	7.99e-06	6.06e-06	9.09e-06	8.89e-06	8.09e-06	1.111e-05	5.18e-06	9.94e-06	3.68e-06	1.037e-05	7.73e-06	7.1e-06	1.024e-05	9.83e-06
459B	DMSO	PND50	1.128e-05	7.61e-06	1.102e-05	4.94e-06	1.125e-05	8.21e-06	9.64e-06	6.98e-06	9.22e-06	6.19e-06	1.201e-05	7.5e-06	1.049e-05	9.46e-06	8.38e-06	8.26e-06	1.05e-05	1.183e-05	8.76e-06	8.56e-06	9.24e-06	1.259e-05	1.036e-05	6.02e-06	1.269e-05	6.59e-06	1.112e-05	6.23e-06	9.12e-06	1.105e-05	1.199e-05	1.214e-05	1.118e-05	1.391e-05	4.75e-06	6.64e-06	6.91e-06	7.91e-06	8.51e-06	1.3e-05	4.48e-06	8.41e-06	7.64e-06	8.76e-06	9.94e-06	9.38e-06	1.062e-05
488B	DMSO	PND50	1.152e-05	1.312e-05	1.108e-05	1.292e-05	7.19e-06	1.178e-05	1.02e-05	8.97e-06	1.438e-05	1.631e-05	7.48e-06	1.462e-05	1.007e-05	7.68e-06	1.622e-05	1.232e-05	1.109e-05	1.732e-05	1.063e-05	7.67e-06	1.028e-05	1.565e-05	1.066e-05	1.319e-05	8.91e-06	1.046e-05	1.433e-05	9.65e-06	1.21e-05	1.244e-05	9.46e-06	1.177e-05	5.88e-06	7.99e-06	1.246e-05	1.469e-05	1.46e-05	1.449e-05	1.116e-05	7.48e-06	9.74e-06	1.165e-05	2.141e-05	1.422e-05	9.06e-06	6.95e-06	9.61e-06
492B	DMSO	PND50	3.55e-06	8.18e-06	7.36e-06	9.94e-06	1.409e-05	6.33e-06	4.81e-06	1.394e-05	9.89e-06	9.87e-06	1.002e-05	9.33e-06	7.98e-06	1.118e-05	7.85e-06	1.259e-05	1.243e-05	1.267e-05	8.91e-06	6.14e-06	5.58e-06	6.58e-06	1.014e-05	9.71e-06	1.275e-05	7.11e-06	1.017e-05	1.279e-05	1.203e-05	9.93e-06	1.24e-05	3.96e-06	1e-05	1.014e-05	6.83e-06	1.225e-05	8.74e-06	8.78e-06	8.4e-06	9.05e-06	5.29e-06	6.74e-06	1.1e-05	9.22e-06	1.111e-05	6.63e-06	1.018e-05
600B	DMSO	PND50	1.003e-05	6.78e-06	8.53e-06	6.41e-06	1.515e-05	1.13e-05	7.78e-06	1.116e-05	1.046e-05	1.369e-05	6.16e-06	7.27e-06	1.105e-05	9.27e-06	1.587e-05	1.039e-05	5.62e-06	4.96e-06	3.75e-06	4.81e-06	1.61e-05	1.351e-05	1.245e-05	5.71e-06	7.87e-06	1.169e-05	1.099e-05	1.716e-05	8.2e-06	1.13e-05	1.65e-05	1.517e-05	6.97e-06	1.228e-05	8.41e-06	1.441e-05	1.031e-05	1.168e-05	1.529e-05	1.38e-05	1.094e-05	1.004e-05	1.168e-05	7.92e-06	3.95e-06	1.06e-05	1.247e-05
564B	DMSO	PND50	1.218e-05	1.107e-05	1.458e-05	1.001e-05	9.12e-06	7.13e-06	1.926e-05	8.59e-06	9.13e-06	1.05e-05	9.64e-06	1.014e-05	7.24e-06	1.181e-05	1.229e-05	1.843e-05	8.25e-06	8.68e-06	1.198e-05	8.94e-06	1.03e-05	8.08e-06	1.247e-05	9.84e-06	1.183e-05	1.206e-05	1.681e-05	1.719e-05	1.095e-05	9.52e-06	9.53e-06	9.7e-06	1.172e-05	1.156e-05	1.351e-05	1.312e-05	9.58e-06	8.02e-06	1.05e-05	1.049e-05	1.103e-05	1.089e-05	1.9e-05	1.599e-05	1.125e-05	1.138e-05	8.97e-06
1076B	DMSO	PND50	7.37e-06	7.44e-06	1.088e-05	6.36e-06	7.74e-06	1.142e-05	1.459e-05	7.42e-06	8.53e-06	7.35e-06	1.133e-05	8.4e-06	7.75e-06	7.81e-06	7.32e-06	7.87e-06	1.054e-05	1.155e-05	1.311e-05	7.63e-06	5.88e-06	6.88e-06	3.62e-06	1.581e-05	1.034e-05	7.83e-06	1.462e-05	1.219e-05	1.757e-05	1.623e-05	1.007e-05	1.176e-05	1.177e-05	1.391e-05	8.31e-06	8.95e-06	4.96e-06	5.34e-06	6.56e-06	6.64e-06	9.8e-06	1.116e-05	1.019e-05	1.443e-05	6.75e-06	1.187e-05	1.036e-05
1121B	DMSO	PND50	7.32e-06	6.48e-06	7.83e-06	5e-06	1.176e-05	1.215e-05	9.37e-06	7.34e-06	6.11e-06	1.069e-05	9.3e-06	8.03e-06	9.81e-06	8.61e-06	1.271e-05	9.17e-06	9e-06	4.52e-06	1.086e-05	6.14e-06	1.06e-05	8.83e-06	1.014e-05	8.86e-06	5.47e-06	9.9e-06	5.32e-06	5.87e-06	9.92e-06	7.58e-06	5.47e-06	5.94e-06	9.6e-06	6.88e-06	1.078e-05	1.006e-05	1.039e-05	7.59e-06	5.54e-06	9.98e-06	6.31e-06	6.71e-06	1.12e-05	9.42e-06	6.66e-06	7.73e-06	1.242e-05
277B	DMSO	PND50	1.576e-05	1.122e-05	1.209e-05	8.44e-06	1.247e-05	1.734e-05	1.107e-05	1.068e-05	6.57e-06	1.007e-05	1.353e-05	1.158e-05	6.68e-06	9.82e-06	1.464e-05	1.397e-05	1.284e-05	9.01e-06	1.169e-05	1.585e-05	1.209e-05	6.86e-06	1.809e-05	1.078e-05	1.588e-05	1.194e-05	1.705e-05	1.588e-05	8.87e-06	7.95e-06	1.075e-05	9.85e-06	9.52e-06	7.17e-06	1.314e-05	1.434e-05	1.337e-05	1.104e-05	1.332e-05	1.235e-05	5.36e-06	6.94e-06	1.449e-05	1.007e-05	1.418e-05	1.465e-05	6.65e-06
293B	DMSO	PND50	1.083e-05	1.149e-05	1.154e-05	1.041e-05	1.07e-05	1.287e-05	1.025e-05	1.579e-05	1.181e-05	1.203e-05	8.12e-06	9.42e-06	1.497e-05	1.614e-05	1.194e-05	3.85e-06	1.317e-05	1.204e-05	8.4e-06	9.19e-06	9.15e-06	1.392e-05	1.247e-05	8.8e-06	1.233e-05	1.316e-05	1.731e-05	1.127e-05	1.217e-05	1.362e-05	9.51e-06	1.619e-05	1.036e-05	5.43e-06	1.176e-05	1.141e-05	1.523e-05	8.2e-06	1.551e-05	1.469e-05	1.132e-05	1.206e-05	9.11e-06	9.77e-06	1.075e-05	1.093e-05	8.53e-06
633	DMSO	PND90	5.89e-06	1.481e-05	1.472e-05	1.651e-05	1.473e-05	1.384e-05	1.529e-05	1.573e-05	1.056e-05	1.457e-05	8.94e-06	6.63e-06	1.462e-05	9.69e-06	1.702e-05	1.301e-05	1.617e-05	1.328e-05	8.06e-06	1.242e-05	1.494e-05	1.21e-05	1.052e-05	1.697e-05	9e-06	1.426e-05	1.851e-05	8.15e-06	9.75e-06	1.112e-05	1.946e-05	1.803e-05	1.181e-05	1.229e-05	1.838e-05	5.55e-06	1.565e-05	1.29e-05	1.297e-05	1.227e-05	1.3e-05	1.633e-05	1.213e-05	1.251e-05	1.488e-05	6.76e-06	1.212e-05
725	DMSO	PND90	1.115e-05	1.167e-05	8.58e-06	1.155e-05	1.387e-05	1.401e-05	1.648e-05	1.032e-05	8.65e-06	1.494e-05	1.498e-05	5.16e-06	1.147e-05	1.001e-05	1.036e-05	1.463e-05	1.61e-05	1.315e-05	9.31e-06	1.235e-05	1.433e-05	1.243e-05	1.65e-05	9.37e-06	9.95e-06	8.95e-06	1.14e-05	9.3e-06	8.91e-06	1.018e-05	7.55e-06	1.496e-05	1.274e-05	1.473e-05	1.433e-05	1.499e-05	1.41e-05	7.98e-06	1.128e-05	1.583e-05	1.052e-05	9.05e-06	8.93e-06	1.245e-05	1.158e-05	1.279e-05	5.38e-06
665	DMSO	PND90	1.47e-05	1.139e-05	1.71e-05	1.027e-05	1.429e-05	1.729e-05	1.226e-05	1.332e-05	1.091e-05	1.382e-05	1.378e-05	1.006e-05	1.306e-05	8.14e-06	6.73e-06	1.096e-05	1.227e-05	9.18e-06	1.029e-05	1.147e-05	1.39e-05	1.411e-05	6.88e-06	9.45e-06	1.126e-05	1.263e-05	1.203e-05	9.32e-06	1.241e-05	1.33e-05	1.37e-05	1.096e-05	1.444e-05	7.89e-06	1.325e-05	9.43e-06	1.43e-05	8.06e-06	9.85e-06	1.556e-05	1.572e-05	1.687e-05	9.48e-06	1.021e-05	5.38e-06	9.64e-06	1.079e-05
768	DMSO	PND90	1.839e-05	1.151e-05	9.55e-06	1.357e-05	1.098e-05	2.1e-05	1.241e-05	1.145e-05	1.281e-05	1.323e-05	6.61e-06	1.427e-05	9.94e-06	6.42e-06	1.531e-05	1.002e-05	7.94e-06	9.24e-06	8.49e-06	1.27e-05	1.889e-05	1.204e-05	1.06e-05	7.26e-06	6.73e-06	7.19e-06	8.64e-06	9.16e-06	9.62e-06	1.262e-05	1.128e-05	8.34e-06	1.22e-05	1.261e-05	1.066e-05	8.98e-06	1.472e-05	9.87e-06	1.233e-05	1.145e-05	1.342e-05	9.27e-06	1.474e-05	9.74e-06	1.187e-05	1.369e-05	1.551e-05
875	DMSO	PND90	6.32e-06	9.08e-06	6.54e-06	5.55e-06	1.022e-05	6.75e-06	8.22e-06	7.48e-06	6.77e-06	5.21e-06	6.8e-06	7.03e-06	1.053e-05	9.47e-06	1.298e-05	6.5e-06	5.21e-06	1.129e-05	6.26e-06	1.033e-05	9.14e-06	9.7e-06	5.9e-06	8.25e-06	1.01e-05	4.51e-06	5.97e-06	7.72e-06	1.041e-05	1.075e-05	7.99e-06	5.33e-06	1.194e-05	7.28e-06	9.85e-06	8.71e-06	5.92e-06	7.57e-06	7.12e-06	1.041e-05	9.58e-06	8.28e-06	4.82e-06	8.41e-06	8.05e-06	5.7e-06	7.6e-06
946	DMSO	PND90	3.71e-06	7.47e-06	5.8e-06	8.55e-06	9.7e-06	7.68e-06	8.9e-06	7.64e-06	7.85e-06	8.64e-06	8.44e-06	6.59e-06	8.34e-06	9.66e-06	6.54e-06	6.91e-06	9.41e-06	8.55e-06	5.97e-06	6.51e-06	7.95e-06	1.083e-05	7.98e-06	4.02e-06	8.35e-06	8.54e-06	7.09e-06	6.9e-06	9.56e-06	9.87e-06	7.79e-06	5.31e-06	8.21e-06	7.94e-06	1.114e-05	6.83e-06	9.52e-06	3.88e-06	4.88e-06	8.31e-06	1.253e-05	5.89e-06	5.63e-06	7.77e-06	9.64e-06	4.59e-06	7.54e-06
934	DMSO	PND90	1.109e-05	8.65e-06	1.087e-05	8.15e-06	9.11e-06	1.305e-05	1.107e-05	6.91e-06	8.61e-06	1.167e-05	5.99e-06	1.125e-05	7.89e-06	1.34e-05	9.94e-06	8.87e-06	7.71e-06	1.582e-05	1.151e-05	1.331e-05	9.1e-06	1.072e-05	1.062e-05	1.194e-05	1.155e-05	8.82e-06	8.76e-06	8.24e-06	7.45e-06	9.73e-06	1.061e-05	1.126e-05	1.433e-05	1.863e-05	1.441e-05	1.115e-05	1.226e-05	2.045e-05	8.16e-06	1.548e-05	1.583e-05	1.259e-05	1.557e-05	1.922e-05	1.119e-05	9.72e-06	1.656e-05
926	DMSO	PND90	1.366e-05	1.099e-05	9.98e-06	7.49e-06	6.89e-06	1.121e-05	1.778e-05	6.88e-06	1.334e-05	1.062e-05	8.23e-06	1.173e-05	9.4e-06	7.58e-06	8.36e-06	1.438e-05	1.006e-05	8.22e-06	1.163e-05	1.362e-05	7.83e-06	9.96e-06	1.215e-05	1.267e-05	7.34e-06	6.37e-06	7.22e-06	8.62e-06	1.377e-05	1.199e-05	1.368e-05	4.24e-06	1.028e-05	7.77e-06	1.301e-05	1.942e-05	1.394e-05	8.06e-06	9.64e-06	1.291e-05	9.47e-06	1.032e-05	1.413e-05	1.036e-05	1.649e-05	1.175e-05	8.75e-06
962	DMSO	PND90	1.079e-05	1.835e-05	1.549e-05	1.16e-05	2.071e-05	1.854e-05	1.688e-05	1.614e-05	1.113e-05	1.744e-05	1.697e-05	1.516e-05	1.3e-05	1.661e-05	1.328e-05	1.363e-05	1.775e-05	1.047e-05	1.192e-05	7.48e-06	1.364e-05	1.868e-05	1.461e-05	2.201e-05	1.525e-05	1.72e-05	1.626e-05	1.303e-05	1.437e-05	1.486e-05	1.341e-05	1.448e-05	1.996e-05	9.49e-06	1.651e-05	1.105e-05	1.616e-05	1.786e-05	4.8e-06	1.322e-05	1.438e-05	6.37e-06	1.778e-05	1.657e-05	1.819e-05	1.801e-05	1.441e-05
1043	DMSO	PND90	9.19e-06	1.341e-05	9.16e-06	6.28e-06	1.039e-05	9.79e-06	1.141e-05	9.75e-06	1.003e-05	9.2e-06	9.28e-06	7.15e-06	9.4e-06	9.76e-06	1.094e-05	8.81e-06	8.26e-06	8.83e-06	6.03e-06	7.28e-06	9.16e-06	8.94e-06	5.55e-06	9.01e-06	8.23e-06	9.7e-06	5.07e-06	7.31e-06	1.47e-05	7.81e-06	1.147e-05	1.047e-05	1.263e-05	9.39e-06	8.46e-06	1.087e-05	1.034e-05	9.83e-06	8.23e-06	1.194e-05	1.091e-05	7.65e-06	1.133e-05	1.206e-05	1.391e-05	8.57e-06	1.138e-05
644	0.25	PND140	8.4e-06	9.88e-06	1.253e-05	1.262e-05	1.27e-05	1.109e-05	1.223e-05	1.17e-05	1.001e-05	1.317e-05	1.502e-05	1.767e-05	1.108e-05	1.066e-05	1.375e-05	1.724e-05	1.35e-05	1.31e-05	1.379e-05	9.89e-06	1.243e-05	1.27e-05	1.156e-05	1.06e-05	8.64e-06	1.479e-05	1.246e-05	1.175e-05	1.915e-05	6.97e-06	7.56e-06	1.003e-05	1.087e-05	6.62e-06	1.225e-05	1.217e-05	1.118e-05	6.43e-06	1.178e-05	1.024e-05	6.09e-06	7.1e-06	1.125e-05	1.027e-05	6.26e-06	9.85e-06	9.2e-06
616	0.25	PND140	1.601e-05	1.589e-05	1.273e-05	8.82e-06	1.201e-05	1.429e-05	1.505e-05	1.345e-05	2.373e-05	1.066e-05	1.7e-05	1.322e-05	1.228e-05	6.66e-06	1.128e-05	5.72e-06	9.5e-06	2.051e-05	8.23e-06	1.137e-05	1.075e-05	7.28e-06	1.397e-05	1.36e-05	1.384e-05	1.671e-05	9.81e-06	1.594e-05	1.628e-05	1.841e-05	8.24e-06	1.33e-05	8.29e-06	1.218e-05	8.39e-06	1.777e-05	1.238e-05	1.037e-05	1.438e-05	6.48e-06	1.009e-05	9.85e-06	1.088e-05	1.771e-05	1.085e-05	1.109e-05	1.23e-05
747	0.25	PND140	1.225e-05	1.814e-05	1.544e-05	7.73e-06	1.171e-05	1.735e-05	1.302e-05	1.198e-05	1.015e-05	1.597e-05	1.465e-05	1.165e-05	1.83e-05	1.341e-05	2.123e-05	1.229e-05	1.682e-05	1.34e-05	8.57e-06	9.02e-06	1.192e-05	1.403e-05	7.02e-06	1.312e-05	1.307e-05	9.76e-06	1.087e-05	2.191e-05	1.478e-05	2.173e-05	8.83e-06	4.92e-06	7.55e-06	1.317e-05	1.654e-05	7.82e-06	8.23e-06	1.441e-05	1.01e-05	1.469e-05	1.569e-05	1.584e-05	7.01e-06	1.06e-05	9.43e-06	1.365e-05	1.038e-05
701	0.25	PND140	1.255e-05	1.324e-05	1.14e-05	1.378e-05	1.21e-05	1.529e-05	1.774e-05	1.235e-05	1.102e-05	1.519e-05	1.144e-05	1.202e-05	1.267e-05	1.287e-05	7.62e-06	1.158e-05	1.191e-05	8.89e-06	9.53e-06	1.35e-05	7.43e-06	9.76e-06	1.273e-05	1.09e-05	6.01e-06	1.269e-05	1.118e-05	6.85e-06	1.186e-05	1.448e-05	7.14e-06	7.16e-06	1.076e-05	1.067e-05	1.325e-05	1.777e-05	1.178e-05	9.49e-06	6e-06	7.79e-06	1.074e-05	8.4e-06	1.185e-05	1.107e-05	1.228e-05	1.626e-05	8.47e-06
728	0.25	PND140	9.08e-06	7.76e-06	1.021e-05	9.09e-06	9.7e-06	1.879e-05	1.57e-05	1.312e-05	1.155e-05	9.36e-06	1.258e-05	8.29e-06	8.91e-06	1.309e-05	1.442e-05	1.397e-05	1.61e-05	8.64e-06	1.115e-05	8.02e-06	8.52e-06	1.199e-05	1.535e-05	8.51e-06	1.148e-05	8.67e-06	1.092e-05	1.231e-05	1.294e-05	1.159e-05	8.84e-06	1.445e-05	7.28e-06	1.297e-05	7.85e-06	7.76e-06	8.1e-06	1.05e-05	7.25e-06	1.468e-05	1.41e-05	1.648e-05	5.73e-06	9.26e-06	1.044e-05	8.6e-06	8e-06
430E	0.25	PND140	1.089e-05	1.318e-05	1.675e-05	1.115e-05	9.65e-06	1.113e-05	1.041e-05	1.032e-05	8.82e-06	1.314e-05	1.274e-05	8.72e-06	1.738e-05	1.08e-05	1.055e-05	1.256e-05	2.244e-05	2.314e-05	1.89e-05	7.93e-06	1.325e-05	5.8e-06	1.085e-05	1.552e-05	8.81e-06	8.4e-06	8.33e-06	1.679e-05	1.114e-05	1.119e-05	1.284e-05	1.234e-05	8.31e-06	1.2e-05	1.245e-05	1.205e-05	1.173e-05	1.09e-05	1.158e-05	1.02e-05	1.125e-05	1.028e-05	1.41e-05	6.46e-06	1.147e-05	1.231e-05	1.767e-05
781	0.25	PND140	1.012e-05	1.694e-05	1.011e-05	8.3e-06	1.022e-05	9e-06	8.64e-06	1.107e-05	1.478e-05	9.41e-06	7.28e-06	1.393e-05	1.279e-05	7.46e-06	4.99e-06	9.22e-06	1.247e-05	1.258e-05	1.149e-05	1.063e-05	1.096e-05	5.51e-06	9.04e-06	5.01e-06	9.72e-06	8.44e-06	7.95e-06	7.29e-06	1.266e-05	1.209e-05	6.33e-06	9.78e-06	8.76e-06	7.93e-06	1.614e-05	5.12e-06	6.9e-06	6.52e-06	1.145e-05	1.162e-05	5.71e-06	5.82e-06	6.4e-06	8.49e-06	1.375e-05	1.097e-05	1.202e-05
1054	0.25	PND140	1.3751e-05	1.5005e-05	1.18521e-05	9.0995e-06	8.80097e-06	1.61435e-05	1.73536e-05	1.16087e-05	1.00142e-05	1.16215e-05	1.58188e-05	6.7871e-06	1.24504e-05	1.2983e-05	6.38481e-06	8.18902e-06	8.93678e-06	8.18452e-06	8.09745e-06	8.66869e-06	1.05295e-05	1.61849e-05	1.10309e-05	1.37696e-05	1.15694e-05	7.97255e-06	1.09516e-05	1.12031e-05	9.35653e-06	1.51652e-05	8.09787e-06	2.39615e-06	8.09553e-06	9.99463e-06	1.12747e-05	1.7943e-05	1.23944e-05	9.13386e-06	8.94677e-06	1.15782e-05	7.45688e-06	1.00956e-05	1.36425e-05	1.13214e-05	1.17979e-05	1.19797e-05	1.34096e-05
1147	0.25	PND140	1.02917e-05	1.29566e-05	1.27981e-05	1.09571e-05	1.14034e-05	1.0672e-05	1.66243e-05	1.30622e-05	1.20108e-05	1.50392e-05	1.31207e-05	1.10474e-05	1.12154e-05	6.84229e-06	1.26535e-05	6.50288e-06	1.68944e-05	2.01126e-05	1.18818e-05	7.42385e-06	1.49581e-05	1.17759e-05	1.50661e-05	1.06288e-05	1.50378e-05	1.2676e-05	8.97561e-06	8.2401e-06	1.40689e-05	6.86627e-06	1.28729e-05	1.49374e-05	8.23714e-06	9.93679e-06	1.45908e-05	6.30496e-06	1.23372e-05	1.08177e-05	9.72895e-06	1.44427e-05	1.19965e-05	7.91675e-06	6.23193e-06	1.06951e-05	9.14066e-06	1.55891e-05	9.29455e-06
1301	0.25	PND140	1.55117e-05	9.75042e-06	7.24423e-06	9.51607e-06	1.05191e-05	1.63363e-05	1.4427e-05	1.11614e-05	9.22395e-06	1.05543e-05	9.86044e-06	1.47778e-05	1.09463e-05	1.02498e-05	1.21044e-05	1.6098e-05	1.67928e-05	1.29725e-05	9.39199e-06	1.02577e-05	9.49236e-06	7.24262e-06	9.9413e-06	1.6056e-05	7.667e-06	1.00818e-05	1.28362e-05	9.14839e-06	1.16508e-05	9.34465e-06	6.7816e-06	1.20504e-05	8.83655e-06	9.54913e-06	1.72553e-05	3.91122e-06	1.37929e-05	7.13126e-06	1.06566e-05	8.31424e-06	8.67255e-06	9.42871e-06	4.97621e-06	8.30678e-06	9.2631e-06	1.4284e-05	1.27145e-05
615	0.25	PND200	1.571e-05	8.58e-06	1.029e-05	1.918e-05	1.054e-05	1.343e-05	2.098e-05	1.508e-05	1.016e-05	2.016e-05	1.315e-05	1.172e-05	1.435e-05	1.065e-05	2.396e-05	1.402e-05	1.878e-05	1.162e-05	1.008e-05	1.337e-05	1.474e-05	1.761e-05	9.81e-06	8.08e-06	9.79e-06	1.688e-05	1.147e-05	1.158e-05	1.231e-05	2.007e-05	1.985e-05	1.203e-05	1.2e-05	1.635e-05	6.69e-06	9.58e-06	1.151e-05	9.05e-06	1.64e-05	1.26e-05	2.096e-05	1.447e-05	1.149e-05	1.446e-05	9.04e-06	1.271e-05	1.531e-05
727	0.25	PND200	1.226e-05	1.755e-05	1.01e-05	1.375e-05	1.203e-05	1.218e-05	1.304e-05	1.289e-05	1.183e-05	1.49e-05	1.116e-05	9.17e-06	9.55e-06	1.263e-05	1.075e-05	1.571e-05	9.09e-06	1.092e-05	1.271e-05	1.554e-05	8.17e-06	1.031e-05	1.057e-05	7.16e-06	6.48e-06	1.466e-05	1.142e-05	6.93e-06	8.99e-06	1.479e-05	1.853e-05	9.39e-06	1.426e-05	1.25e-05	1.505e-05	9e-06	1.336e-05	1.662e-05	1.092e-05	1.457e-05	1.459e-05	1.786e-05	1.077e-05	1.541e-05	9.28e-06	1.2e-05	1.165e-05
643	0.25	PND200	1.183e-05	9.25e-06	1.224e-05	5.98e-06	1.55e-05	1.745e-05	1.197e-05	1.362e-05	1.318e-05	1.393e-05	1.336e-05	7.26e-06	5.6e-06	4.8e-06	8.08e-06	1.142e-05	1.464e-05	9.59e-06	9.52e-06	1.304e-05	1.281e-05	9.08e-06	8.26e-06	1.006e-05	7.49e-06	1.947e-05	8.98e-06	1.038e-05	9.7e-06	1.182e-05	1.07e-05	8.73e-06	7.68e-06	1.039e-05	8.46e-06	7.35e-06	7.32e-06	1.084e-05	1.446e-05	1.249e-05	1.421e-05	9.99e-06	5.48e-06	9.05e-06	9.94e-06	1.259e-05	1.125e-05
746	0.25	PND200	1.237e-05	1.108e-05	1.281e-05	1.11e-05	1.302e-05	1.599e-05	9.06e-06	1.476e-05	1.821e-05	8.96e-06	1.414e-05	1.02e-05	1.169e-05	1.774e-05	1.541e-05	1.448e-05	2.095e-05	1.522e-05	9.49e-06	1.43e-05	1.404e-05	1.098e-05	1.093e-05	9.26e-06	1.328e-05	1.021e-05	1.05e-05	1.008e-05	4.49e-06	6.84e-06	8.99e-06	1.047e-05	9.54e-06	1.539e-05	1.257e-05	1.489e-05	1.142e-05	1.018e-05	1.304e-05	1.491e-05	1.281e-05	1.771e-05	8.32e-06	9.78e-06	1.035e-05	8.09e-06	8.25e-06
699	0.25	PND200	1.246e-05	8.2e-06	9.99e-06	1.033e-05	8.92e-06	1.483e-05	8.12e-06	9.56e-06	1.145e-05	1.421e-05	1.187e-05	1.349e-05	1.13e-05	8.43e-06	8.23e-06	1.092e-05	1.276e-05	8.51e-06	9.93e-06	1.126e-05	1.032e-05	1.223e-05	8.31e-06	1.381e-05	1.606e-05	6.82e-06	7.99e-06	1.044e-05	1.255e-05	9.76e-06	1.2e-05	1.341e-05	1.265e-05	1.243e-05	1.13e-05	1.038e-05	1.168e-05	1.056e-05	9.97e-06	1.221e-05	9.75e-06	1.11e-05	1.192e-05	9.87e-06	1.053e-05	9.64e-06	8.9e-06
759	0.25	PND200	1.118e-05	2.244e-05	9.6e-06	1.254e-05	1.999e-05	1.046e-05	9.05e-06	9.84e-06	1.784e-05	8.03e-06	1.19e-05	1.019e-05	1.137e-05	9.31e-06	9.49e-06	1.848e-05	1.008e-05	1.104e-05	8.72e-06	8.61e-06	1.119e-05	1.265e-05	7.67e-06	1.264e-05	1.164e-05	1.337e-05	1.244e-05	1.065e-05	1.095e-05	1.397e-05	1.181e-05	1.076e-05	8.91e-06	1.167e-05	9.82e-06	8.66e-06	1.241e-05	1.092e-05	6.7e-06	1.153e-05	8.48e-06	8.89e-06	1.288e-05	9.71e-06	1.245e-05	9.47e-06	1.037e-05
779	0.25	PND200	1.13e-05	6.89e-06	1.01e-05	8.03e-06	8.89e-06	5.13e-06	1.219e-05	6.25e-06	7.58e-06	1.306e-05	9.8e-06	8.82e-06	1.467e-05	1.041e-05	7.19e-06	8.77e-06	1.502e-05	9.5e-06	1.532e-05	9.97e-06	9.93e-06	8.84e-06	7.46e-06	1.065e-05	9.21e-06	1.58e-05	1.236e-05	1.298e-05	1.486e-05	9.61e-06	1.392e-05	1.078e-05	7.62e-06	6.53e-06	4.45e-06	1.206e-05	5.81e-06	6.17e-06	1.054e-05	1.35e-05	9e-06	7.19e-06	9.17e-06	1.195e-05	1.22e-05	7.3e-06	1.226e-05
1053	0.25	PND200	1.706e-05	5.2e-06	1.609e-05	1.082e-05	8.75e-06	1.037e-05	8.79e-06	1.281e-05	5.15e-06	5.83e-06	9.51e-06	8.68e-06	6.17e-06	8.28e-06	1.396e-05	1.343e-05	1.229e-05	8.33e-06	6.23e-06	6.62e-06	5.49e-06	7.94e-06	5.49e-06	6.96e-06	1.13e-05	5.19e-06	1.111e-05	8.18e-06	1.247e-05	5.53e-06	9.73e-06	9.35e-06	7.93e-06	8.05e-06	1.044e-05	6.51e-06	9.23e-06	1.517e-05	1.322e-05	8.31e-06	7.21e-06	7.71e-06	1.421e-05	1.086e-05	6.53e-06	1.435e-05	8e-06
1302	0.25	PND200	6.67e-06	1.488e-05	8.77e-06	1.153e-05	1.116e-05	1.186e-05	1.17e-05	1.121e-05	1.392e-05	1.834e-05	1.723e-05	9.97e-06	1.14e-05	9.26e-06	1.288e-05	7.41e-06	1.395e-05	1.335e-05	9.05e-06	1.298e-05	9.39e-06	5.5e-06	1.096e-05	9.96e-06	1.124e-05	1.215e-05	1.448e-05	1.462e-05	1.118e-05	9.2e-06	1.424e-05	7.75e-06	9.18e-06	8.65e-06	1.088e-05	1.452e-05	1.464e-05	1.588e-05	1.457e-05	1.246e-05	1.36e-05	1.199e-05	9.55e-06	1.488e-05	1.099e-05	1.668e-05	1.284e-05
1148	0.25	PND200	1.41999e-05	1.36865e-05	1.11377e-05	9.05656e-06	1.10423e-05	1.20235e-05	7.68343e-06	1.12441e-05	1.05629e-05	7.02564e-06	1.36404e-05	9.46334e-06	8.08056e-06	9.16877e-06	2.69997e-06	1.62522e-05	8.60219e-06	1.03478e-05	1.13115e-05	1.48974e-05	1.04672e-05	1.4598e-05	8.26422e-06	9.40171e-06	1.43838e-05	1.16691e-05	1.63558e-05	7.88539e-06	1.33617e-05	1.13282e-05	1.39888e-05	9.87265e-06	9.60823e-06	1.6241e-05	8.64948e-06	1.16476e-05	9.80804e-06	1.37085e-05	1.45152e-05	8.96825e-06	1.04563e-05	5.38759e-06	1.22954e-05	1.01974e-05	7.60851e-06	7.47143e-06	1.37794e-05
273A	0.25	PND21	5.64e-06	9.61e-06	1.02e-05	4.51e-06	5.64e-06	9.91e-06	1.379e-05	5.59e-06	8.03e-06	1.468e-05	1.022e-05	1.304e-05	1.137e-05	1.095e-05	9.89e-06	9.75e-06	1.45e-05	8.17e-06	1.281e-05	7.24e-06	1.33e-05	1.13e-05	9.83e-06	6.89e-06	9.86e-06	9.18e-06	8.37e-06	6.49e-06	9.55e-06	1.054e-05	7.47e-06	1.412e-05	1.181e-05	1.373e-05	9.97e-06	8.72e-06	8.16e-06	5.38e-06	6.63e-06	9.86e-06	6.81e-06	7.75e-06	1.349e-05	1.148e-05	7.01e-06	1.01e-05	7.98e-06
382A	0.25	PND21	1.034e-05	1.29e-05	8.46e-06	8.24e-06	1.103e-05	1.081e-05	7.65e-06	9.21e-06	6.97e-06	8.1e-06	7.77e-06	1.018e-05	1.054e-05	9.73e-06	1.408e-05	1.053e-05	1.113e-05	7.28e-06	7.71e-06	9.36e-06	8.22e-06	8.64e-06	1.013e-05	1.24e-05	1.254e-05	1.121e-05	1.026e-05	1.195e-05	1.126e-05	1.262e-05	9.37e-06	9.09e-06	1.233e-05	8.2e-06	1.265e-05	8.77e-06	9.39e-06	8.99e-06	1.053e-05	1.043e-05	9.89e-06	6.8e-06	8.02e-06	7.02e-06	1.043e-05	6.48e-06	1.19e-05
400A	0.25	PND21	9.3e-06	1.6e-05	9.01e-06	9.7e-06	1.337e-05	1.213e-05	8.13e-06	1.308e-05	9.12e-06	6.25e-06	7.41e-06	1.257e-05	1.055e-05	8.39e-06	1.076e-05	5.63e-06	1.231e-05	8.69e-06	1.225e-05	1.178e-05	9.96e-06	9.1e-06	1.084e-05	9.81e-06	1.16e-05	1.12e-05	1.111e-05	7.68e-06	1.411e-05	1.149e-05	7e-06	1.144e-05	1.325e-05	1.206e-05	1.193e-05	1.378e-05	8.71e-06	1.373e-05	2.372e-05	9.61e-06	7.68e-06	1.545e-05	1.005e-05	1.055e-05	1.316e-05	8.27e-06	7.96e-06
435A	0.25	PND21	8.99e-06	8.33e-06	9.49e-06	6.42e-06	9.08e-06	8e-06	1.294e-05	1.308e-05	7.35e-06	9.84e-06	1.058e-05	5.89e-06	1.713e-05	8.84e-06	1.337e-05	8.76e-06	1.195e-05	1.207e-05	8.48e-06	1.045e-05	8.62e-06	7.37e-06	6.6e-06	9.46e-06	9.15e-06	1.206e-05	1.218e-05	8.98e-06	1.364e-05	1.591e-05	1.057e-05	7.51e-06	9.09e-06	1.089e-05	1.231e-05	1.018e-05	1.189e-05	9.16e-06	8.56e-06	8.94e-06	1.203e-05	6.95e-06	1.189e-05	1.129e-05	6.77e-06	1.506e-05	1.322e-05
1067A	0.25	PND21	1.451e-05	9.2e-06	6.97e-06	1.186e-05	1.301e-05	1.365e-05	1.499e-05	1.129e-05	8.98e-06	1.14e-05	1.33e-05	1.276e-05	1.615e-05	1.282e-05	8.66e-06	1.502e-05	1.56e-05	9.07e-06	1.512e-05	1.58e-05	1.413e-05	2.15e-05	1.602e-05	7.79e-06	1.083e-05	1.162e-05	1.81e-05	1.215e-05	9.76e-06	1.402e-05	1.089e-05	1.362e-05	1.246e-05	1.384e-05	7.54e-06	1.213e-05	1.684e-05	1.422e-05	1.107e-05	1.163e-05	8.78e-06	1.228e-05	1.325e-05	1.042e-05	7.02e-06	7.71e-06	7.62e-06
1075A	0.25	PND21	2.694e-05	2.816e-05	3.753e-05	2.564e-05	3.523e-05	3.333e-05	2.622e-05	3.423e-05	4.728e-05	1.464e-05	1.121e-05	2.147e-05	2.571e-05	3.596e-05	1.792e-05	2.78e-05	3.45e-05	2.562e-05	2.325e-05	2.781e-05	3.287e-05	2.98e-05	3.022e-05	2.589e-05	4.252e-05	2.3e-05	1.586e-05	2.232e-05	2.962e-05	3.081e-05	3.598e-05	3.811e-05	4.17e-05	3.216e-05	3.303e-05	2.063e-05	1.957e-05	3.356e-05	3.085e-05	3.426e-05	3.369e-05	3.113e-05	2.406e-05	1.795e-05	1.172e-05	3.049e-05	1.736e-05
1107A	0.25	PND21	1.076e-05	8.07e-06	1.118e-05	1.308e-05	1.695e-05	1.367e-05	1.466e-05	7.01e-06	9.4e-06	1.127e-05	1.118e-05	1.252e-05	8.95e-06	1.055e-05	1.529e-05	1.279e-05	2.087e-05	8.8e-06	1.019e-05	5.94e-06	1.23e-05	3.91e-06	8.29e-06	7.93e-06	6.98e-06	1.056e-05	9.94e-06	9.61e-06	6.68e-06	1.574e-05	1.13e-05	8.77e-06	8.14e-06	1.045e-05	8.21e-06	5.72e-06	9.66e-06	1.124e-05	1.118e-05	1.017e-05	9.6e-06	8.56e-06	5.99e-06	5.79e-06	4.44e-06	1.02e-05	6.38e-06
430B	0.25	PND50	1.015e-05	6.85e-06	1.016e-05	2.087e-05	1.158e-05	1.121e-05	8.65e-06	1.431e-05	1.055e-05	1.021e-05	1.441e-05	1.699e-05	9.42e-06	1.212e-05	1.345e-05	1.03e-05	1.806e-05	1.361e-05	1.399e-05	1.307e-05	1.226e-05	8.95e-06	1.069e-05	1.018e-05	1.753e-05	1.608e-05	1.391e-05	8.22e-06	1.338e-05	1.512e-05	1.139e-05	9.95e-06	1.05e-05	1.135e-05	1.277e-05	7.01e-06	9.96e-06	1.089e-05	1.275e-05	9.22e-06	1.184e-05	8.76e-06	6.05e-06	8.46e-06	9e-06	1.13e-05	1.154e-05
507B	0.25	PND50	1.212e-05	1.293e-05	9.9e-06	7.27e-06	1.322e-05	1.373e-05	1.817e-05	1.633e-05	1.881e-05	1.252e-05	1.537e-05	1.006e-05	1.343e-05	1.081e-05	1.565e-05	1.203e-05	1.102e-05	1.481e-05	1.722e-05	6.89e-06	1.323e-05	1.614e-05	1.759e-05	7.82e-06	1.404e-05	1.316e-05	1.212e-05	8.37e-06	1.433e-05	1.995e-05	1.178e-05	9.83e-06	1.396e-05	7.74e-06	1.937e-05	1.245e-05	1.65e-05	1.408e-05	1.543e-05	1.751e-05	1.858e-05	9.68e-06	1.278e-05	1.408e-05	2.249e-05	1.166e-05	1.065e-05
1120B	0.25	PND50	1.081e-05	5.76e-06	8.42e-06	8.78e-06	8.83e-06	6.97e-06	1.077e-05	1.097e-05	7.79e-06	1.033e-05	8.94e-06	1e-05	6.42e-06	8.47e-06	1.023e-05	6.48e-06	1.095e-05	1.192e-05	1.276e-05	6.54e-06	7.58e-06	1.351e-05	9.88e-06	9.2e-06	8.93e-06	8.16e-06	8.21e-06	7.92e-06	1.424e-05	1.122e-05	8.75e-06	1.07e-05	1.488e-05	1.031e-05	8.22e-06	5.67e-06	9.7e-06	1.207e-05	1.059e-05	9.05e-06	7.61e-06	7.62e-06	9.52e-06	1.117e-05	1.21e-05	1.423e-05	5.3e-06
1067B	0.25	PND50	1.21e-05	6.93e-06	9.24e-06	1.582e-05	8.53e-06	7.96e-06	8.53e-06	1.096e-05	8.07e-06	8.23e-06	7.1e-06	1.47e-05	9.23e-06	1.294e-05	5.25e-06	8.1e-06	1.313e-05	7.96e-06	6.95e-06	8.51e-06	5.85e-06	1.046e-05	1.181e-05	4.92e-06	7.37e-06	9.72e-06	8.59e-06	9.74e-06	9.3e-06	1.007e-05	9.8e-06	7.66e-06	4.87e-06	9.57e-06	1.054e-05	9.89e-06	1.014e-05	1.065e-05	8.68e-06	8.01e-06	1.544e-05	7.9e-06	7.7e-06	1.277e-05	8.4e-06	6.18e-06	1.43e-05
1340	0.25	PND50	1.24e-05	2.043e-05	1.263e-05	1.774e-05	1.396e-05	1.17e-05	9.12e-06	9.6e-06	1.681e-05	4.9e-06	1.527e-05	1.816e-05	1.527e-05	1.129e-05	1.765e-05	1.767e-05	1.299e-05	1.768e-05	1.229e-05	1.655e-05	1.119e-05	9.69e-06	1.178e-05	1.542e-05	1.454e-05	1.847e-05	1.518e-05	1.289e-05	1.27e-05	1.131e-05	1.959e-05	1.385e-05	1.512e-05	8.23e-06	8.67e-06	6.81e-06	1.384e-05	1.391e-05	1.176e-05	1.051e-05	1.359e-05	1.393e-05	1.612e-05	1.791e-05	1.366e-05	1.071e-05	1.036e-05
273B	0.25	PND50	1.082e-05	9.05e-06	1.282e-05	1.342e-05	1.072e-05	7.41e-06	7.44e-06	1.253e-05	7.49e-06	9.77e-06	9.95e-06	9.81e-06	1.491e-05	1.584e-05	1.136e-05	4.69e-06	8.66e-06	9.83e-06	1.095e-05	1.421e-05	1.314e-05	1.981e-05	2.092e-05	1.856e-05	1.401e-05	1.089e-05	1.481e-05	8.14e-06	1.666e-05	1.082e-05	1.485e-05	1.268e-05	1.73e-05	1.49e-05	1.234e-05	7.33e-06	1.312e-05	1.257e-05	1.03e-05	7.31e-06	8.72e-06	9.72e-06	6.33e-06	1.761e-05	1.176e-05	1.323e-05	1.275e-05
382B	0.25	PND50	7.32e-06	1.061e-05	1.227e-05	7.8e-06	9.77e-06	1.609e-05	1.4e-05	1.401e-05	1.035e-05	9.85e-06	1.124e-05	1.141e-05	8.86e-06	1.936e-05	1.54e-05	1.317e-05	1.333e-05	1.136e-05	1.58e-05	1.094e-05	1.721e-05	8.74e-06	9.43e-06	1.552e-05	9.15e-06	8.59e-06	7.33e-06	9.05e-06	8.8e-06	9.76e-06	7.72e-06	7.91e-06	1.272e-05	1.409e-05	1.016e-05	7.71e-06	1.304e-05	1.41e-05	1.037e-05	9.79e-06	1.039e-05	1.02e-05	1.478e-05	1.223e-05	1.477e-05	9.49e-06	9.32e-06
400A	0.25	PND50	1.081e-05	8.41e-06	9.18e-06	9.46e-06	1.319e-05	6.98e-06	1.064e-05	1.449e-05	1.202e-05	8.19e-06	6.15e-06	8.73e-06	8.68e-06	1.146e-05	9.23e-06	1.07e-05	1.313e-05	8.53e-06	8.03e-06	9.79e-06	8.3e-06	1.203e-05	1.037e-05	1.063e-05	8.16e-06	1.296e-05	1.079e-05	1.391e-05	1.624e-05	7.92e-06	6.9e-06	1.248e-05	1.022e-05	9.21e-06	1.28e-05	5.19e-06	8.35e-06	1.755e-05	5.22e-06	1.044e-05	1.024e-05	1.287e-05	1.465e-05	1.084e-05	1.242e-05	1.281e-05	1.413e-05
276B	0.25	PND50	0.00012349	0.00013689	0.00011244	0.00012568	0.00012031	0.00012144	0.00012344	0.00011855	0.0001291	0.0001246	0.00012179	0.00013458	0.00011445	0.00011522	0.00012083	0.00013039	0.000127	0.00012524	0.00013553	0.00012466	0.00013528	0.00013235	0.00013882	0.0001359	0.00013697	0.00013263	0.00013615	0.0001251	0.00012799	0.00012818	0.00012455	0.00012093	0.00012482	0.00012384	0.00012944	0.00012391	0.00012739	0.00011999	0.0001292	0.00012473	0.00013465	0.00012342	0.00013102	0.00011883	0.00011698	0.00011208	0.00012378
702	0.25	PND90	8.76e-06	1.061e-05	7.57e-06	2.022e-05	1.744e-05	1.966e-05	6.93e-06	1.417e-05	1.094e-05	9.74e-06	1.322e-05	1.283e-05	1.211e-05	1.127e-05	2.219e-05	1.501e-05	1.575e-05	1.354e-05	1.3e-05	8.27e-06	1.468e-05	9.53e-06	1.421e-05	1.27e-05	1.572e-05	1.204e-05	1.264e-05	1.314e-05	1.281e-05	1.792e-05	1.12e-05	1.465e-05	1.084e-05	8.99e-06	1.392e-05	1.275e-05	1.137e-05	8.76e-06	1.329e-05	1.255e-05	1.453e-05	9.29e-06	8.87e-06	8.82e-06	1.151e-05	1.123e-05	1.605e-05
617	0.25	PND90	5.79e-06	8.88e-06	9.01e-06	8.74e-06	9.22e-06	6.79e-06	9.78e-06	6.26e-06	8.29e-06	6.89e-06	1.489e-05	1.311e-05	1.238e-05	6.86e-06	5.88e-06	8.92e-06	1.166e-05	1.22e-05	9.23e-06	8.01e-06	7.34e-06	1.01e-05	1.481e-05	8.7e-06	8.17e-06	1.013e-05	1.328e-05	5.11e-06	1.389e-05	7.11e-06	1.212e-05	1.231e-05	1.081e-05	5.92e-06	1.015e-05	9.08e-06	1.212e-05	1.452e-05	5.72e-06	1.095e-05	1.083e-05	5.45e-06	9.26e-06	1.615e-05	5.35e-06	8.4e-06	4.18e-06
729	0.25	PND90	1.35e-05	1.256e-05	1.19e-05	1.069e-05	1.343e-05	1.002e-05	1.268e-05	9.9e-06	8.3e-06	1.449e-05	1.397e-05	1.234e-05	7.5e-06	1.009e-05	8.69e-06	6.91e-06	9.56e-06	8.41e-06	1.451e-05	1.124e-05	7.82e-06	1.185e-05	6.87e-06	5.95e-06	1.134e-05	1.152e-05	7.2e-06	1.327e-05	6.8e-06	1.25e-05	7.96e-06	7.99e-06	7.9e-06	1.009e-05	1.057e-05	7.18e-06	6.44e-06	9.19e-06	9.08e-06	1.009e-05	1.227e-05	4.19e-06	1.02e-05	7.61e-06	1.175e-05	6.78e-06	7.49e-06
645	0.25	PND90	7.29e-06	1.296e-05	1.231e-05	8.3e-06	6.85e-06	1.238e-05	5.41e-06	1.523e-05	8.83e-06	5.96e-06	8e-06	9.03e-06	7.23e-06	9.59e-06	8.29e-06	8.17e-06	9.54e-06	1.349e-05	1.135e-05	9.28e-06	9.79e-06	1.005e-05	9.32e-06	6.57e-06	1.311e-05	1.164e-05	7.95e-06	7.73e-06	9.19e-06	9.23e-06	5.45e-06	6.26e-06	4.34e-06	1.13e-05	7.18e-06	6.43e-06	8.85e-06	8.86e-06	4.89e-06	6.49e-06	1.059e-05	1.284e-05	9.99e-06	8.37e-06	6.31e-06	9.32e-06	9.1e-06
748	0.25	PND90	1.104e-05	1.137e-05	8.42e-06	1.371e-05	5.61e-06	1.606e-05	8.13e-06	9.98e-06	9.37e-06	8.32e-06	8.99e-06	6.75e-06	1.15e-05	8.28e-06	1.142e-05	1.016e-05	8.33e-06	6.69e-06	8.37e-06	9.83e-06	5.74e-06	1.495e-05	7.58e-06	8.26e-06	6.77e-06	8.37e-06	1.374e-05	1.126e-05	1.171e-05	1.007e-05	1.371e-05	1.134e-05	7.76e-06	5.35e-06	7.33e-06	9.02e-06	7.56e-06	1.247e-05	1.348e-05	1.067e-05	1.345e-05	7.83e-06	1.113e-05	6.09e-06	8.83e-06	8.04e-06	1.299e-05
430D	0.25	PND90	7.19e-06	1.06e-05	8.03e-06	9.09e-06	9.59e-06	1.189e-05	7.05e-06	8.89e-06	1.173e-05	1.889e-05	9.47e-06	9.42e-06	8.75e-06	9.98e-06	7.96e-06	1.138e-05	1.397e-05	1.385e-05	5.83e-06	1.019e-05	8.79e-06	1.008e-05	6.76e-06	7.46e-06	8.9e-06	9.37e-06	1.457e-05	6.66e-06	7.01e-06	9.77e-06	1.19e-05	1.037e-05	9.31e-06	5.53e-06	7.33e-06	8.85e-06	1.621e-05	1.346e-05	7.52e-06	1.062e-05	8.07e-06	1.531e-05	1.278e-05	1.494e-05	1.328e-05	1.26e-05	1.863e-05
780	0.25	PND90	9.21e-06	7.46e-06	7.5e-06	1.006e-05	1.281e-05	8.81e-06	6.79e-06	1.561e-05	1.358e-05	1.156e-05	7.55e-06	4.36e-06	8.81e-06	6.13e-06	7.71e-06	1.055e-05	1.157e-05	9.97e-06	1.477e-05	6.56e-06	1.243e-05	1.037e-05	9.14e-06	8.58e-06	1.093e-05	8.48e-06	1.293e-05	9.58e-06	1.557e-05	1.287e-05	9.93e-06	6.97e-06	1.306e-05	9.9e-06	8.14e-06	8.32e-06	6.34e-06	9.77e-06	8.33e-06	1.108e-05	1.409e-05	9.58e-06	8.78e-06	7.73e-06	6.92e-06	1.162e-05	7.62e-06
1055	0.25	PND90	6.56e-06	4.46e-06	5.33e-06	6.19e-06	5.96e-06	9.09e-06	6.32e-06	7.41e-06	8.88e-06	5.19e-06	1.081e-05	7.04e-06	6.13e-06	5.19e-06	1.069e-05	8.51e-06	9.97e-06	7.95e-06	9.97e-06	8.57e-06	5.89e-06	5.86e-06	8.56e-06	8.43e-06	6.11e-06	8e-06	7.69e-06	6.94e-06	1.096e-05	8.48e-06	6.61e-06	6.07e-06	9.96e-06	7.05e-06	3.79e-06	3.29e-06	6.38e-06	4.8e-06	9.69e-06	7.98e-06	7.56e-06	9.9e-06	9.2e-06	2.96e-06	8.67e-06	8.39e-06	7.11e-06
1146	0.25	PND90	0.00011917	0.00012707	0.00012333	0.00012166	0.00011903	0.00011307	0.00011852	0.00012078	0.00011817	0.00012606	0.00011523	0.00011924	0.00011814	0.00011602	0.0001184	0.00012299	0.00011755	0.00011511	0.00012624	0.00012313	0.0001195	0.00012265	0.00011833	0.0001142	0.00011129	0.00011666	0.00011463	0.0001132	0.0001177	0.00011518	0.00011974	0.00011275	0.00012033	0.00012434	0.00011766	0.00011699	0.00011867	0.0001183	0.00011921	0.00012411	0.00012288	0.0001226	0.00012288	0.00012142	0.00011596	0.00011862	0.00011884
1149	0.25	PND90	7.76e-06	6.85e-06	1.145e-05	1.221e-05	6.04e-06	1.027e-05	3.57e-06	1.102e-05	7.81e-06	1.032e-05	6.77e-06	9.52e-06	1.045e-05	9.33e-06	1.067e-05	8.77e-06	2.157e-05	9.78e-06	8.57e-06	1.303e-05	1.689e-05	1.26e-05	9.83e-06	1.141e-05	7.08e-06	9.5e-06	8.16e-06	1.174e-05	1.66e-05	1.102e-05	6.17e-06	9.86e-06	5.99e-06	6.94e-06	1.047e-05	7.95e-06	8.26e-06	6.63e-06	8.81e-06	9.49e-06	6.91e-06	1.149e-05	1.051e-05	5.56e-06	6.82e-06	8.46e-06	1.797e-05
648	2.5	PND140	8.94e-06	1.316e-05	1.298e-05	1.122e-05	1.174e-05	1.905e-05	1.627e-05	1.236e-05	9.59e-06	7.22e-06	1.282e-05	1.105e-05	1.11e-05	9.63e-06	1.491e-05	8e-06	9.58e-06	8.6e-06	4.99e-06	5.43e-06	1.277e-05	1.381e-05	9.37e-06	7.6e-06	1.044e-05	1.138e-05	1.033e-05	7.08e-06	1.663e-05	9.95e-06	8.64e-06	1.473e-05	1.018e-05	8.77e-06	1.668e-05	1.272e-05	1.25e-05	6.18e-06	1.01e-05	1.339e-05	7.42e-06	6.73e-06	7.65e-06	1.183e-05	1.36e-05	9.85e-06	1.206e-05
656	2.5	PND140	6.01e-06	5.53e-06	1.01e-05	9.99e-06	1.107e-05	1.309e-05	9.6e-06	1.06e-05	1.074e-05	1.21e-05	1.24e-05	1.222e-05	9.64e-06	1.073e-05	5.53e-06	1.155e-05	1.126e-05	9.23e-06	9.22e-06	7.87e-06	8.5e-06	9.51e-06	9.37e-06	9.95e-06	8.47e-06	1.099e-05	8.44e-06	1.163e-05	1.319e-05	1.175e-05	8.81e-06	6.94e-06	8.6e-06	1.344e-05	1.233e-05	1.257e-05	7.53e-06	1.141e-05	1.397e-05	9.76e-06	1.208e-05	8.86e-06	1.192e-05	1.135e-05	9.71e-06	1.028e-05	1.031e-05
690	2.5	PND140	1.646e-05	1.946e-05	1.203e-05	2.916e-05	2.129e-05	1.833e-05	2.304e-05	2.038e-05	2.234e-05	3.023e-05	2.686e-05	1.767e-05	2.239e-05	2.074e-05	3.377e-05	5.221e-05	3.454e-05	1.892e-05	1.269e-05	1.67e-05	2.168e-05	5.606e-05	3.724e-05	2.606e-05	2.196e-05	2.045e-05	2.938e-05	7.289e-05	3.832e-05	4.092e-05	1.362e-05	1.948e-05	1.302e-05	1.555e-05	1.4e-05	1.136e-05	7.32e-06	1.013e-05	1.997e-05	1.059e-05	1.808e-05	1.946e-05	1.447e-05	2.725e-05	2.741e-05	1.996e-05	1.976e-05
732	2.5	PND140	8.31e-06	5.22e-06	7.63e-06	7.96e-06	4.6e-06	1.234e-05	1.216e-05	1.483e-05	1.053e-05	1.099e-05	1.73e-05	1.152e-05	1.287e-05	1.321e-05	2.157e-05	1.675e-05	2.816e-05	1.665e-05	1.22e-05	5.6e-06	7.21e-06	6.17e-06	1.154e-05	8.55e-06	1.046e-05	1.477e-05	8.65e-06	1.418e-05	7.49e-06	1.159e-05	9.81e-06	1.277e-05	8.91e-06	9.74e-06	8.76e-06	8.58e-06	8.51e-06	9.01e-06	9.53e-06	8.34e-06	1.39e-05	6.6e-06	8.87e-06	1.242e-05	1.165e-05	9.46e-06	7.42e-06
432E	2.5	PND140	1.032e-05	9.92e-06	1.077e-05	8.58e-06	9.66e-06	2.476e-05	1.207e-05	7.29e-06	8.22e-06	8.39e-06	1.294e-05	8.55e-06	7.05e-06	8.99e-06	6.97e-06	8.88e-06	7.63e-06	7.44e-06	9.32e-06	1.262e-05	1.55e-05	1.323e-05	1.275e-05	1.561e-05	8.83e-06	1.03e-05	1.033e-05	8.66e-06	2.044e-05	1.695e-05	9.51e-06	1.471e-05	9.15e-06	7.35e-06	8.27e-06	1.09e-05	1.202e-05	7.05e-06	1.234e-05	9.95e-06	1.044e-05	1.256e-05	1.036e-05	7.76e-06	1.126e-05	1.159e-05	9.89e-06
978	2.5	PND140	8.24e-06	8.2e-06	7.03e-06	7.86e-06	7.46e-06	1.659e-05	1.519e-05	1.209e-05	8.34e-06	9.39e-06	1.419e-05	1.213e-05	1.122e-05	1.069e-05	8.56e-06	1.207e-05	1.159e-05	1.103e-05	1.695e-05	9.97e-06	1.521e-05	5.34e-06	7.14e-06	9.58e-06	1.405e-05	1.087e-05	8.97e-06	1.338e-05	1.722e-05	1.821e-05	1.081e-05	9.52e-06	1.406e-05	1.213e-05	1.343e-05	6.55e-06	1.266e-05	4.86e-06	8.39e-06	1.267e-05	1.237e-05	1.278e-05	5.54e-06	9.25e-06	1.074e-05	9.88e-06	9.45e-06
951	2.5	PND140	8.2e-06	7.87e-06	8.41e-06	6.58e-06	6.39e-06	7.76e-06	1.12e-05	1.127e-05	7.73e-06	8.83e-06	8.77e-06	9.3e-06	1.161e-05	7.28e-06	1.059e-05	1.043e-05	9.98e-06	1.365e-05	5.71e-06	9.11e-06	8.88e-06	1.266e-05	6.27e-06	1.421e-05	9.6e-06	5.17e-06	7.5e-06	8.17e-06	5.79e-06	1.005e-05	1.371e-05	9.65e-06	6.72e-06	7.02e-06	7.23e-06	4.17e-06	1.179e-05	8.86e-06	7.48e-06	7.15e-06	7.75e-06	3.45e-06	7.83e-06	1.36e-05	1.43e-05	9.58e-06	9.17e-06
949	2.5	PND140	5.97843e-06	1.66659e-05	1.07738e-05	5.08484e-06	2.01278e-05	1.62472e-05	1.49378e-05	1.40212e-05	8.16441e-06	3.90106e-06	1.48569e-05	1.15547e-05	3.50753e-06	1.86516e-05	2.66453e-05	2.14929e-05	1.1825e-05	1.20736e-05	1.51632e-05	5.06164e-06	1.38726e-05	4.70129e-05	4.0782e-06	9.72698e-06	8.98421e-06	1.33701e-05	2.42617e-05	3.27695e-05	6.01739e-06	1.25932e-05	9.50293e-06	1.54547e-05	7.14554e-06	7.01251e-06	1.48393e-05	9.9194e-06	1.15162e-05	5.29742e-06	8.49857e-06	1.09985e-05	1.17992e-05	1.97994e-05	8.48539e-06	1.25718e-05	9.19799e-06	1.00272e-05	1.43012e-05
1020	2.5	PND140	1.16708e-05	1.28815e-05	9.65108e-06	2.05684e-05	1.57182e-05	7.32203e-06	2.1991e-05	1.09094e-05	1.49236e-05	1.28951e-05	1.41808e-05	1.10869e-05	1.75695e-05	1.01179e-05	2.4098e-05	1.37169e-05	9.59376e-06	1.31679e-05	1.29904e-05	1.0195e-05	1.34549e-05	2.83668e-05	1.73509e-05	7.37582e-06	9.03639e-07	6.62602e-06	8.09692e-06	3.94472e-05	9.96328e-06	2.06041e-05	8.24659e-06	1.68955e-05	1.1935e-05	8.89281e-06	1.27485e-05	9.14989e-06	1.26892e-05	8.60708e-06	1.98229e-05	1.25042e-05	1.24743e-05	8.28248e-06	8.9603e-06	2.70773e-06	1.21297e-05	1.52765e-05	9.93977e-06
1049	2.5	PND140	8.3694e-06	1.25841e-05	1.03672e-05	1.8974e-05	8.4576e-06	2.04426e-05	2.32554e-05	1.65721e-05	1.58034e-05	1.7621e-05	1.15457e-05	1.68301e-05	4.51132e-06	1.52741e-05	2.68822e-05	2.65491e-05	2.07993e-05	2.14837e-06	1.27245e-05	1.16223e-05	2.07292e-05	1.06846e-06	5.24478e-06	8.1912e-06	1.85354e-05	1.12003e-05	2.49724e-05	4.96168e-06	3.12871e-05	9.28255e-06	8.49838e-06	1.90739e-05	9.08841e-06	1.00531e-05	8.62478e-06	4.26092e-06	1.0515e-05	9.21675e-06	1.32818e-05	8.23452e-06	1.79714e-05	1.036e-05	8.57413e-06	1.75769e-05	2.11821e-05	1.34094e-05	1.5127e-05
689	2.5	PND200	1.018e-05	7.6e-06	1.295e-05	6.85e-06	1.206e-05	2.317e-05	1.479e-05	7.75e-06	9.91e-06	1.354e-05	1.652e-05	1.061e-05	1.708e-05	1.807e-05	1.554e-05	1.565e-05	1.014e-05	1.591e-05	9.53e-06	1.37e-05	1.181e-05	1.547e-05	1.234e-05	1.706e-05	1.43e-05	1.501e-05	1.418e-05	1.357e-05	1.112e-05	5.88e-06	1.561e-05	1.525e-05	1.304e-05	9.69e-06	1.453e-05	1.396e-05	1.073e-05	1.319e-05	1.913e-05	1.396e-05	1.342e-05	1.167e-05	1.659e-05	1.069e-05	8.12e-06	9.79e-06	1.088e-05
647	2.5	PND200	1.926e-05	9.81e-06	1.049e-05	8.62e-06	1.366e-05	1.508e-05	1.52e-05	1.757e-05	1.472e-05	1.304e-05	7.17e-06	1.037e-05	1.455e-05	8.21e-06	9.48e-06	9.95e-06	1.678e-05	1.479e-05	1.366e-05	1.193e-05	7.25e-06	1.367e-05	1.232e-05	9.98e-06	7.46e-06	1.36e-05	1.122e-05	1.031e-05	1.799e-05	1.933e-05	1.342e-05	8.12e-06	9.06e-06	1.166e-05	1.348e-05	1.452e-05	1.177e-05	1.485e-05	1.571e-05	8.52e-06	7.9e-06	1.274e-05	1.521e-05	1.273e-05	1.949e-05	8.55e-06	1.356e-05
655	2.5	PND200	8.51e-06	1.78e-05	8.53e-06	1.336e-05	1.102e-05	1.883e-05	1.404e-05	9.52e-06	1.374e-05	1.056e-05	1.573e-05	1.064e-05	9.42e-06	1.179e-05	9.65e-06	1.177e-05	1.636e-05	9.94e-06	1.768e-05	1.449e-05	9e-06	1.041e-05	1.331e-05	1.748e-05	5.76e-06	1.057e-05	1.279e-05	1.439e-05	1.301e-05	1.387e-05	9.68e-06	9.06e-06	1.275e-05	1.174e-05	1.404e-05	8.97e-06	1.241e-05	1.274e-05	1.16e-05	1.319e-05	1.124e-05	1.052e-05	1.214e-05	9.96e-06	1.171e-05	8.27e-06	1.77e-05
731	2.5	PND200	1.114e-05	8.59e-06	8.42e-06	1.558e-05	9.3e-06	8.03e-06	1.042e-05	1.022e-05	8.95e-06	7.4e-06	5.47e-06	5.82e-06	1.782e-05	1.569e-05	1.161e-05	1.275e-05	1.76e-05	9.29e-06	1.032e-05	1.348e-05	1.278e-05	8.59e-06	1.359e-05	1.4e-05	1.472e-05	6.74e-06	7.95e-06	8.5e-06	1.486e-05	1.862e-05	1.098e-05	1.065e-05	1.005e-05	1.526e-05	1.144e-05	1.196e-05	9.82e-06	1.027e-05	9.95e-06	6.93e-06	7.03e-06	8.31e-06	1.121e-05	8.39e-06	1.179e-05	1.445e-05	1.095e-05
432F	2.5	PND200	1.318e-05	8.77e-06	1.807e-05	1.07e-05	1.503e-05	1.202e-05	1.829e-05	2.24e-05	1.241e-05	9.62e-06	1.234e-05	1.297e-05	1.878e-05	8.32e-06	1.315e-05	8.84e-06	2.137e-05	1.703e-05	9.06e-06	1.297e-05	1.207e-05	1.032e-05	1.021e-05	1.246e-05	1.396e-05	7.66e-06	8.47e-06	5.51e-06	2.004e-05	1.325e-05	1.79e-05	1.624e-05	1.235e-05	1.554e-05	2.135e-05	1.025e-05	1.674e-05	6.17e-06	1.223e-05	1.169e-05	1.002e-05	9.63e-06	1.378e-05	9.21e-06	1.625e-05	8.74e-06	8.02e-06
977	2.5	PND200	0.00016045	0.00014645	0.0001479	0.00014454	0.00015137	0.00014344	0.00016056	0.00014946	0.00015498	0.00015033	0.00015107	0.00014709	0.00015099	0.00014389	0.00016138	0.00015484	0.00013711	0.00015629	0.00015287	0.00015092	0.00014791	0.00015272	0.00015493	0.00015189	0.00013723	0.00015096	0.00015729	0.00014805	0.00014595	0.00014028	0.00015986	0.0001572	0.00014965	0.00015062	0.00014788	0.00015304	0.00015371	0.00015691	0.00015906	0.0001659	0.0001448	0.00014591	0.00015019	0.00015694	0.00014888	0.00015695	0.00015062
942	2.5	PND200	9.29e-06	5.64e-06	9.47e-06	8.04e-06	1.014e-05	1.27e-05	1.537e-05	8.1e-06	1.343e-05	9.43e-06	9.15e-06	7.96e-06	1.101e-05	1.025e-05	8.1e-06	1.773e-05	8.77e-06	6.05e-06	6.24e-06	1.21e-05	9.74e-06	1.075e-05	1.211e-05	4.09e-06	1.102e-05	1.483e-05	8.42e-06	9.48e-06	8.35e-06	1.25e-05	8.22e-06	1.022e-05	9.18e-06	9.52e-06	8.94e-06	1.24e-05	1.482e-05	1.304e-05	9.09e-06	2.96e-06	1.085e-05	8.22e-06	7.48e-06	7.54e-06	6.29e-06	9.68e-06	1.202e-05
945	2.5	PND200	5.32e-06	1.417e-05	9.75e-06	1.001e-05	6.88e-06	1.318e-05	1.542e-05	1.048e-05	6.39e-06	1.725e-05	1.387e-05	1.316e-05	9.03e-06	9.27e-06	9.25e-06	8.92e-06	9.32e-06	7.7e-06	1.639e-05	1.359e-05	9.92e-06	1.324e-05	1.695e-05	1.359e-05	9.03e-06	1.035e-05	1.329e-05	1.05e-05	1.294e-05	1.504e-05	1.741e-05	1.231e-05	1.484e-05	1.659e-05	1.278e-05	1.575e-05	1.53e-05	1.351e-05	9.94e-06	1.529e-05	1.063e-05	1.174e-05	1.318e-05	1.594e-05	1.469e-05	1.877e-05	1.506e-05
1048	2.5	PND200	6.67e-06	1.104e-05	1.023e-05	1.235e-05	6.24e-06	1.488e-05	1.589e-05	1.418e-05	9.49e-06	1.19e-05	1.164e-05	1.075e-05	1.343e-05	1.165e-05	8e-06	8.29e-06	1.478e-05	8.32e-06	1.011e-05	7.04e-06	1.161e-05	1.314e-05	1.567e-05	9.55e-06	7.6e-06	9.82e-06	1.613e-05	1.01e-05	1.599e-05	1.638e-05	1.452e-05	1.044e-05	1.149e-05	1.044e-05	1.125e-05	1.252e-05	1.139e-05	1.013e-05	1.111e-05	1.147e-05	1.264e-05	1.458e-05	1.669e-05	8.02e-06	9.7e-06	1.246e-05	1.574e-05
1019	2.5	PND200	1.4e-05	1.302e-05	1.265e-05	1.382e-05	1.064e-05	1.775e-05	2.196e-05	1.503e-05	8.93e-06	1.304e-05	9.34e-06	1.008e-05	1.446e-05	1.358e-05	1.399e-05	1.264e-05	1.071e-05	1.26e-05	9.9e-06	1.344e-05	7.28e-06	1.87e-05	1.176e-05	1.093e-05	1.492e-05	1.607e-05	8.83e-06	1.08e-05	1.003e-05	1.508e-05	1.079e-05	9.73e-06	1.235e-05	2.012e-05	1.196e-05	1.46e-05	1.391e-05	1.296e-05	1.161e-05	1.098e-05	1.388e-05	1.176e-05	1.094e-05	5.5e-06	1.178e-05	1.216e-05	1.514e-05
221A	2.5	PND21	1.669e-05	1.847e-05	1.651e-05	6.8e-06	1.753e-05	1.683e-05	1.377e-05	1.663e-05	8e-06	1.712e-05	1.347e-05	1.167e-05	1.424e-05	1.52e-05	1.014e-05	1.075e-05	1.562e-05	2.329e-05	9.42e-06	5.34e-06	1.636e-05	1.553e-05	1.373e-05	1.417e-05	2.086e-05	1.06e-05	1.3e-05	1.351e-05	1.51e-05	1.969e-05	1.837e-05	1.039e-05	1.106e-05	2.119e-05	1.145e-05	1.327e-05	1.217e-05	1.677e-05	1.365e-05	1.647e-05	2.172e-05	1.483e-05	1.199e-05	6.11e-06	1.327e-05	1.032e-05	2.088e-05
398A	2.5	PND21	1.253e-05	1.162e-05	7.24e-06	8.18e-06	1.305e-05	1.021e-05	1.188e-05	1.063e-05	8.53e-06	7.76e-06	1.276e-05	1.107e-05	1.022e-05	9.82e-06	1.73e-05	9.93e-06	1.261e-05	1.852e-05	7.46e-06	8.87e-06	1.066e-05	1.113e-05	7.52e-06	7.95e-06	1.31e-05	1.254e-05	7.58e-06	1.579e-05	1.093e-05	1.316e-05	1.205e-05	9.61e-06	9.18e-06	9.64e-06	6.91e-06	1.14e-05	1.412e-05	1.016e-05	9.39e-06	9.02e-06	1.115e-05	1.301e-05	8.92e-06	7.11e-06	6.72e-06	6.7e-06	7.18e-06
486A	2.5	PND21	8.16e-06	6.94e-06	8.28e-06	8.57e-06	9.42e-06	1.587e-05	8.68e-06	7.07e-06	9.3e-06	7.78e-06	6.76e-06	4.88e-06	6.56e-06	1.086e-05	1.06e-05	1.07e-05	1.387e-05	1.423e-05	8.34e-06	8.17e-06	9.05e-06	1.102e-05	1.552e-05	1.108e-05	1.015e-05	1.17e-05	1.51e-05	1.118e-05	8.49e-06	1.113e-05	1.101e-05	8.08e-06	1.464e-05	1.052e-05	9.56e-06	7.66e-06	1.254e-05	7.41e-06	4.64e-06	1.313e-05	1.138e-05	9.06e-06	1.026e-05	8e-06	1.461e-05	1.064e-05	5.98e-06
495A	2.5	PND21	1.031e-05	8.5e-06	7.82e-06	6.61e-06	8.58e-06	1.314e-05	1.102e-05	4.81e-06	1.074e-05	9.47e-06	5.16e-06	9.74e-06	7.84e-06	9.71e-06	5.44e-06	1.157e-05	1.394e-05	1.366e-05	9.15e-06	1.26e-05	8.14e-06	7.84e-06	1.159e-05	8.68e-06	4.8e-06	5.17e-06	1.242e-05	1.036e-05	9.54e-06	1.299e-05	9.95e-06	6.78e-06	8.11e-06	9.77e-06	1.138e-05	9.67e-06	5.54e-06	5.91e-06	6.96e-06	9.55e-06	5.37e-06	1.007e-05	1.098e-05	7.26e-06	7.62e-06	6.1e-06	1.041e-05
570A	2.5	PND21	1.175e-05	1.426e-05	6.36e-06	1.014e-05	7.15e-06	1.422e-05	1.117e-05	1.236e-05	1.507e-05	1.069e-05	1.185e-05	1.065e-05	1.163e-05	9.66e-06	1.383e-05	1.697e-05	6.71e-06	1.029e-05	1.23e-05	7.23e-06	1.514e-05	1.386e-05	1.349e-05	8.37e-06	6.09e-06	9.59e-06	1.116e-05	1.509e-05	1.213e-05	1.265e-05	1.263e-05	1.635e-05	1.459e-05	1.22e-05	1.003e-05	6.97e-06	8.14e-06	9.62e-06	1.294e-05	1.046e-05	8.18e-06	1.239e-05	1.105e-05	9.32e-06	4.7e-06	7.89e-06	1.287e-05
1074A	2.5	PND21	1.423e-05	1.355e-05	1.023e-05	1.254e-05	1.637e-05	1.198e-05	1.138e-05	1.005e-05	1.266e-05	1.238e-05	1.2e-05	1.526e-05	1.222e-05	1.783e-05	1.701e-05	9.77e-06	7.76e-06	7.35e-06	1.323e-05	1.473e-05	1.625e-05	1.127e-05	9.86e-06	1.277e-05	1.127e-05	1.104e-05	1.317e-05	1.133e-05	1.561e-05	1.621e-05	1.984e-05	1.59e-05	1.391e-05	1.732e-05	8.36e-06	2.006e-05	7.71e-06	1.574e-05	7.35e-06	1.472e-05	1.677e-05	1.07e-05	1.182e-05	4.5e-06	2.226e-05	6.02e-06	1.683e-05
1084A	2.5	PND21	1.221e-05	1.02e-05	9.01e-06	1.092e-05	9.13e-06	1.266e-05	1.598e-05	1.019e-05	1.568e-05	1.477e-05	1.036e-05	1.46e-05	1.377e-05	7.34e-06	1.277e-05	1.055e-05	1.633e-05	1.24e-05	1.511e-05	1.184e-05	1.156e-05	1.314e-05	9.25e-06	8.19e-06	1.599e-05	1.45e-05	1.207e-05	9.37e-06	1.256e-05	1.667e-05	7.78e-06	9.48e-06	1.062e-05	1.078e-05	9.47e-06	1.092e-05	1.096e-05	1.076e-05	1.172e-05	8e-06	8.81e-06	8.73e-06	1.101e-05	5.45e-06	7.91e-06	8.36e-06	9.49e-06
454B	2.5	PND50	4.04e-06	4.08e-06	6.76e-06	1.029e-05	5.41e-06	7.91e-06	1.27e-05	6.52e-06	1.193e-05	1.141e-05	5.4e-06	1.044e-05	1.199e-05	9.36e-06	7.54e-06	9.59e-06	1.38e-05	9.59e-06	1.096e-05	9.24e-06	7.74e-06	1.236e-05	9.3e-06	1.063e-05	9.46e-06	1.099e-05	7.79e-06	9.39e-06	9.4e-06	9.51e-06	9.64e-06	9.1e-06	1.137e-05	1.051e-05	1.209e-05	1.1e-05	1.375e-05	1.309e-05	7.21e-06	1.463e-05	1.461e-05	8.87e-06	8.87e-06	9.36e-06	1.007e-05	1.035e-05	1.123e-05
486	2.5	PND50	8.33e-06	8.64e-06	1.178e-05	9.11e-06	1.049e-05	1.069e-05	1.282e-05	1.304e-05	1.135e-05	1.116e-05	1.45e-05	1.644e-05	1.654e-05	1.013e-05	1.709e-05	1.63e-05	8.16e-06	1.335e-05	1.103e-05	8.24e-06	9.41e-06	9.16e-06	1.281e-05	8.76e-06	1.27e-05	9.56e-06	1.007e-05	1.184e-05	1.504e-05	1.125e-05	9.63e-06	1.274e-05	1.277e-05	7.95e-06	1.795e-05	1.047e-05	1.129e-05	7.3e-06	1.94e-05	2.127e-05	1.128e-05	1.276e-05	1.176e-05	1.044e-05	1.399e-05	1.361e-05	2.279e-05
495	2.5	PND50	1.67855e-05	3.91055e-06	6.03275e-06	6.99853e-06	2.40881e-05	1.85356e-05	1.13517e-05	3.79123e-06	1.50342e-05	1.16803e-05	8.02748e-06	7.53458e-06	1.40793e-05	1.38183e-05	1.86096e-05	9.73802e-06	1.48911e-05	1.40573e-05	8.16129e-06	8.96258e-06	1.64986e-05	1.00468e-05	1.05103e-05	1.15457e-05	1.40624e-05	1.26056e-05	1.77129e-05	1.3273e-05	8.28259e-06	1.42421e-05	1.30875e-05	8.83809e-06	1.35983e-05	1.42338e-05	7.30723e-06	1.56727e-05	5.74263e-06	1.22172e-05	7.3789e-06	2.55237e-05	9.42906e-06	1.32528e-05	1.03664e-05	9.16082e-06	1.1599e-05	4.63371e-06	1.02744e-05
570B	2.5	PND50	1.376e-05	1.508e-05	1.719e-05	1.238e-05	1.736e-05	9.45e-06	9.76e-06	1.456e-05	1.221e-05	1.39e-05	1.448e-05	1.511e-05	8.34e-06	9.56e-06	1.424e-05	1.842e-05	1.53e-05	1.602e-05	1.32e-05	1.409e-05	1.474e-05	2.057e-05	1.93e-05	1.617e-05	2.279e-05	9.87e-06	1.39e-05	2.391e-05	1.204e-05	2.109e-05	8.38e-06	1.535e-05	1.203e-05	1.417e-05	1.189e-05	1.696e-05	2.034e-05	2.102e-05	9.05e-06	1.183e-05	1.91e-05	1.062e-05	1.661e-05	1.738e-05	1.28e-05	1.369e-05	1.241e-05
1074	2.5	PND50	6.6e-06	8.09e-06	5.26e-06	1.085e-05	1.571e-05	1.376e-05	1.033e-05	7.1e-06	7.65e-06	1.136e-05	7.54e-06	8.98e-06	9.08e-06	8.72e-06	1.27e-05	1.245e-05	1.156e-05	1.141e-05	9.1e-06	5.74e-06	9.03e-06	6.6e-06	1.021e-05	6.78e-06	9.02e-06	9.94e-06	5.14e-06	1.062e-05	1.132e-05	1.314e-05	9.95e-06	5.52e-06	5.57e-06	1.002e-05	5.86e-06	7.49e-06	6.72e-06	1.319e-05	7.9e-06	1.6e-05	1.046e-05	7.09e-06	6.07e-06	1.151e-05	1.553e-05	1.163e-05	9.89e-06
1084B	2.5	PND50	1.105e-05	7.65e-06	1.055e-05	1.384e-05	1.026e-05	9.61e-06	1.072e-05	1.164e-05	1.69e-05	1.653e-05	1.141e-05	5.9e-06	1.459e-05	1.073e-05	9.23e-06	1.137e-05	1.172e-05	1.056e-05	1.461e-05	9e-06	1.538e-05	1.068e-05	1.314e-05	9.97e-06	1.308e-05	2.11e-05	9.41e-06	1.365e-05	1.355e-05	1.594e-05	1.024e-05	6.96e-06	1.051e-05	9.54e-06	9.25e-06	1.076e-05	1.499e-05	9.78e-06	1.204e-05	7.61e-06	1.536e-05	6.27e-06	9.72e-06	8.5e-06	1.83e-05	1.118e-05	1.22e-05
1122B	2.5	PND50	0.00014175	0.00014273	0.00013092	0.00014841	0.00014104	0.00013596	0.00013291	0.00014312	0.00014127	0.00013659	0.00014956	0.00014341	0.00014879	0.00014692	0.0001351	0.000136	0.00012888	0.00013349	0.00015526	0.00013979	0.00013802	0.00014123	0.00014615	0.00014632	0.00015413	0.00014735	0.00013188	0.00013791	0.00013941	0.00013368	0.00014168	0.00014222	0.00015034	0.00015835	0.00013902	0.00012731	0.0001455	0.0001431	0.00014099	0.00013946	0.00012657	0.00014884	0.00013763	0.00015579	0.00014363	0.00014324	0.00014709
1342	2.5	PND50	5.83e-06	7.37e-06	9.77e-06	8.61e-06	5.44e-06	9.25e-06	7.59e-06	1.062e-05	1.11e-05	8.09e-06	9.45e-06	9.99e-06	8.16e-06	1.082e-05	1.134e-05	6.57e-06	1.437e-05	9.87e-06	7.01e-06	7e-06	3.46e-06	6.96e-06	8.25e-06	5.14e-06	7.44e-06	5.33e-06	7.38e-06	7.14e-06	7.04e-06	8.92e-06	8.18e-06	5.44e-06	8.58e-06	7.22e-06	7.4e-06	8.08e-06	5.94e-06	7.93e-06	4.81e-06	8.55e-06	7.01e-06	7.55e-06	1.053e-05	8.05e-06	4.96e-06	9.86e-06	5.24e-06
221B	2.5	PND50	1.376e-05	7.05e-06	9.61e-06	1.029e-05	1.531e-05	1.26e-05	1.228e-05	1.29e-05	1.034e-05	1.034e-05	9.84e-06	1.69e-05	1.598e-05	1.247e-05	1.108e-05	1.318e-05	1.171e-05	7.89e-06	9.46e-06	8.33e-06	9.34e-06	8.16e-06	8.51e-06	1.197e-05	1.443e-05	1.117e-05	1.229e-05	1.398e-05	4.08e-06	1.126e-05	1.126e-05	6.82e-06	1.239e-05	1.071e-05	1.104e-05	7.57e-06	9.1e-06	1.533e-05	1.278e-05	1.223e-05	9.42e-06	1.008e-05	5.44e-06	1.046e-05	1.394e-05	6.14e-06	7.63e-06
398B	2.5	PND50	1.312e-05	6.34e-06	1.248e-05	4.54e-06	6.97e-06	1.137e-05	1.572e-05	9.92e-06	1.455e-05	8.58e-06	1.192e-05	1.363e-05	1.182e-05	8.15e-06	1.329e-05	8.36e-06	1.162e-05	1.444e-05	1.072e-05	7.68e-06	9.42e-06	1.16e-05	1.096e-05	8.93e-06	1.238e-05	1.311e-05	8.16e-06	9.58e-06	1.366e-05	1.003e-05	9.34e-06	1.158e-05	1.294e-05	4.94e-06	1.274e-05	7.07e-06	1.531e-05	1.372e-05	1.422e-05	1.351e-05	1.244e-05	1.032e-05	1.21e-05	9.35e-06	8.44e-06	1.417e-05	8.52e-06
691	2.5	PND90	4.41e-06	7.77e-06	9.35e-06	8.89e-06	7.48e-06	1.068e-05	9.78e-06	8.59e-06	9.84e-06	8.41e-06	7.14e-06	9.79e-06	1.073e-05	1.179e-05	6.79e-06	7.53e-06	1.2e-05	8.86e-06	8.31e-06	1.179e-05	8.4e-06	1.311e-05	6.86e-06	6.01e-06	6.14e-06	1.322e-05	9.6e-06	1.263e-05	1.135e-05	1.187e-05	1.042e-05	7.65e-06	1.014e-05	1.03e-05	1.077e-05	8.9e-06	8.79e-06	5e-06	7.69e-06	5.54e-06	6.14e-06	1.088e-05	1.117e-05	1.393e-05	5.32e-06	5.2e-06	1.076e-05
649	2.5	PND90	1.09e-05	1.038e-05	1.143e-05	8.65e-06	1.064e-05	9.86e-06	1.154e-05	1.323e-05	1.405e-05	1.169e-05	1.104e-05	8.74e-06	9.42e-06	7.62e-06	7.81e-06	1.172e-05	1.077e-05	1.115e-05	1.15e-05	1.266e-05	9.07e-06	1.256e-05	1.279e-05	8.11e-06	8.75e-06	8.46e-06	1.015e-05	1.052e-05	9.5e-06	8.58e-06	1.156e-05	1.308e-05	1.157e-05	5.02e-06	1.108e-05	9.62e-06	6.31e-06	8.4e-06	7.44e-06	1.025e-05	6.23e-06	1.197e-05	1.119e-05	1.015e-05	7.34e-06	8.21e-06	7.03e-06
657	2.5	PND90	1.169e-05	1.059e-05	7.59e-06	2.062e-05	2.102e-05	1.544e-05	9.73e-06	9.55e-06	9.39e-06	1.3e-05	8.1e-06	1.163e-05	9.4e-06	1.231e-05	1.481e-05	1.501e-05	1.064e-05	2.078e-05	1.317e-05	1.332e-05	1.319e-05	1.131e-05	1.082e-05	1.666e-05	1.111e-05	8.71e-06	1.352e-05	1.606e-05	1.302e-05	1.608e-05	1.157e-05	7.95e-06	1.452e-05	1.285e-05	1.474e-05	1.593e-05	9.16e-06	1.422e-05	1.192e-05	1.688e-05	1.124e-05	7.81e-06	6.67e-06	1.051e-05	9.6e-06	1.417e-05	1.287e-05
432D	2.5	PND90	8.41e-06	1.032e-05	1.545e-05	9.36e-06	1.228e-05	7.68e-06	7.96e-06	1.69e-05	1.735e-05	1.078e-05	1.22e-05	9.16e-06	1.059e-05	1.261e-05	1.1e-05	1.23e-05	1.365e-05	1.973e-05	9.77e-06	1.298e-05	1.89e-05	1.284e-05	1.454e-05	1.54e-05	1.405e-05	1.061e-05	1.455e-05	1.068e-05	8.29e-06	2.092e-05	1.547e-05	1.015e-05	9.51e-06	1.339e-05	1.476e-05	1.131e-05	1.899e-05	9.71e-06	1.139e-05	1.855e-05	7.93e-06	1.593e-05	9.48e-06	9.88e-06	1.379e-05	6.6e-06	1.036e-05
454D	2.5	PND90	1.123e-05	7.97e-06	8.59e-06	1.343e-05	1.061e-05	1.569e-05	4.28e-06	9.28e-06	8.64e-06	7.46e-06	8.66e-06	9.25e-06	6.85e-06	1.061e-05	1.376e-05	1.46e-05	1.137e-05	1.072e-05	6.83e-06	1.498e-05	7.8e-06	1.001e-05	7.57e-06	7.79e-06	9.06e-06	7.77e-06	8.19e-06	7.67e-06	1.076e-05	1.37e-05	7.9e-06	1.07e-05	9.36e-06	8.63e-06	7.4e-06	1.07e-05	6.33e-06	6.97e-06	1.268e-05	1.294e-05	7.78e-06	1.236e-05	1.169e-05	7.63e-06	1.164e-05	1.213e-05	1.706e-05
486D	2.5	PND90	8.24e-06	1.285e-05	1.436e-05	1.248e-05	8.21e-06	1.092e-05	8.59e-06	9.12e-06	1.377e-05	8.12e-06	1.065e-05	9.8e-06	1.185e-05	7.93e-06	1.084e-05	8.9e-06	1.012e-05	1.079e-05	1.207e-05	1.168e-05	1.015e-05	1.19e-05	9.52e-06	1.021e-05	9.33e-06	9.59e-06	8.46e-06	1.393e-05	6.21e-06	8.36e-06	1.182e-05	1.313e-05	1.448e-05	1.212e-05	1.283e-05	1.175e-05	7.52e-06	8.77e-06	1.421e-05	7.65e-06	1.204e-05	1.77e-05	1.555e-05	1.059e-05	6.64e-06	1.163e-05	1.525e-05
994	2.5	PND90	9.92e-06	8.88e-06	9.97e-06	1.014e-05	7.2e-06	9.99e-06	6.62e-06	1.075e-05	4.83e-06	6.87e-06	1.122e-05	9.89e-06	1.179e-05	1.131e-05	1.398e-05	9.18e-06	1.451e-05	7.58e-06	9.47e-06	1.196e-05	1.018e-05	7.71e-06	8.44e-06	1.174e-05	7.4e-06	5.91e-06	1.131e-05	7.94e-06	9.6e-06	8.79e-06	7.13e-06	7.54e-06	5.43e-06	7.92e-06	5.55e-06	4.61e-06	1.007e-05	5.12e-06	8.71e-06	9.03e-06	9.19e-06	1.217e-05	1.278e-05	1.005e-05	6.65e-06	1.522e-05	8.89e-06
1021	2.5	PND90	1.48e-05	1.136e-05	1.095e-05	1.293e-05	1.139e-05	9.36e-06	1.46e-05	1.068e-05	1.005e-05	9.12e-06	1.707e-05	1.472e-05	1.873e-05	1.263e-05	1.171e-05	1.295e-05	7.06e-06	8.43e-06	1.322e-05	1.321e-05	1.515e-05	7.71e-06	1.121e-05	1.632e-05	1.319e-05	1.232e-05	1.402e-05	1.42e-05	6.31e-06	1.903e-05	1.428e-05	1.094e-05	1.755e-05	1.863e-05	1.511e-05	1.034e-05	8.81e-06	1.46e-05	1.34e-05	9.14e-06	1.161e-05	8.78e-06	1.478e-05	1.013e-05	1.121e-05	1.667e-05	9.8e-06
1050	2.5	PND90	1.58e-05	9.21e-06	9.45e-06	1.139e-05	1.073e-05	1.48e-05	1.169e-05	1.18e-05	1.008e-05	9.41e-06	8.5e-06	1.489e-05	1.075e-05	8.67e-06	1.27e-05	1.131e-05	1.738e-05	9.86e-06	1.121e-05	1.454e-05	9.37e-06	9.91e-06	1.348e-05	1.896e-05	1.297e-05	1.022e-05	8.04e-06	9.43e-06	1.53e-05	2.032e-05	1.435e-05	1.15e-05	1.237e-05	1.005e-05	1.424e-05	1.613e-05	1.264e-05	7.12e-06	1.057e-05	1.181e-05	8.58e-06	1.012e-05	1.251e-05	1.372e-05	6.56e-06	1.21e-05	1.115e-05
603	25	PND140	8.5e-06	1.123e-05	1.142e-05	1.272e-05	1.334e-05	1.617e-05	1.3e-05	8.84e-06	9.35e-06	5.37e-06	9.02e-06	9.04e-06	1.11e-05	5.63e-06	1.281e-05	1.211e-05	1.626e-05	9.08e-06	1.022e-05	1.285e-05	1.549e-05	9.74e-06	1.332e-05	8.27e-06	9.95e-06	9.98e-06	8.01e-06	8.22e-06	8.12e-06	1.083e-05	5.22e-06	8.71e-06	5.78e-06	1.282e-05	7.95e-06	1.166e-05	1.964e-05	1.123e-05	7.87e-06	9.57e-06	9.93e-06	1.167e-05	9.85e-06	1.101e-05	1.412e-05	1.576e-05	9.91e-06
628	25	PND140	0.00010384	0.00011111	0.00011061	0.00010762	0.00010167	0.0001008	9.788e-05	9.643e-05	0.00010492	0.00010223	0.0001106	0.00010393	9.829e-05	0.00011027	0.00011179	0.00010486	0.00010242	0.00010398	0.0001079	0.00010877	0.00010392	0.00011068	0.00010315	0.00010138	9.914e-05	0.00010051	0.00010118	0.0001016	8.511e-05	9.443e-05	0.00010873	9.995e-05	0.00010232	0.00010201	0.00010957	0.00010925	0.00010322	0.00010353	0.0001035	0.00010382	9.925e-05	0.00010587	0.00011009	0.00010165	9.633e-05	0.00010859	0.00010545
672	25	PND140	7.8e-06	6.34e-06	7.06e-06	1.008e-05	1.095e-05	1.333e-05	1.259e-05	7.3e-06	1.29e-05	1.174e-05	1.408e-05	1.191e-05	1.203e-05	1.081e-05	9.3e-06	1.337e-05	1.088e-05	7.96e-06	9.95e-06	7.97e-06	1.904e-05	1.012e-05	1.599e-05	5.93e-06	9.18e-06	7.34e-06	1.007e-05	5.69e-06	7.82e-06	1.114e-05	9.82e-06	1.103e-05	9.07e-06	1.39e-05	9.01e-06	7.5e-06	1.029e-05	5.48e-06	7.45e-06	1.149e-05	7.75e-06	7.35e-06	9.12e-06	1.05e-05	5.48e-06	1.374e-05	9.21e-06
785	25	PND140	8.41e-06	1.045e-05	1.414e-05	1.41e-05	1.327e-05	1.818e-05	1.559e-05	1.236e-05	8.54e-06	1.244e-05	7.87e-06	1.227e-05	1.095e-05	1.442e-05	1.505e-05	1.418e-05	1.845e-05	1.503e-05	1.026e-05	1.61e-05	1.226e-05	1.791e-05	9.14e-06	8.33e-06	1.132e-05	9.89e-06	1.222e-05	1.091e-05	1.182e-05	1.959e-05	7.92e-06	1.08e-05	1.715e-05	1.111e-05	1.239e-05	1.229e-05	1.357e-05	1.729e-05	9.69e-06	1.147e-05	1.613e-05	1.563e-05	1.576e-05	1.134e-05	1.652e-05	9.88e-06	1.355e-05
817	25	PND140	1.408e-05	1.292e-05	6.04e-06	7.61e-06	1.288e-05	1.233e-05	1.207e-05	9.54e-06	8.35e-06	1.052e-05	9.27e-06	8.01e-06	1.556e-05	9.11e-06	8.69e-06	5.55e-06	9.46e-06	1.222e-05	7.29e-06	1.032e-05	9.79e-06	9.91e-06	1.275e-05	1.043e-05	7.19e-06	8.03e-06	1.194e-05	1.015e-05	1.174e-05	1.184e-05	8.47e-06	9.35e-06	1.078e-05	1.053e-05	1.096e-05	4.89e-06	8.45e-06	1.017e-05	6.91e-06	6.39e-06	1.049e-05	1.337e-05	1.021e-05	1.073e-05	7.9e-06	1.468e-05	1.201e-05
996	25	PND140	8.55e-06	1.462e-05	8.15e-06	1.799e-05	1.443e-05	1.296e-05	1.782e-05	1.572e-05	5.79e-06	8.5e-06	6.93e-06	9.49e-06	9.95e-06	7.57e-06	1.296e-05	2.543e-05	1.73e-05	1.082e-05	1.459e-05	1.319e-05	1.296e-05	1.135e-05	8.04e-06	1.099e-05	9.26e-06	1.149e-05	9.91e-06	1.284e-05	1.857e-05	2.009e-05	9.91e-06	8.94e-06	1.07e-05	1.212e-05	1.609e-05	1.455e-05	1.39e-05	8.17e-06	7.71e-06	8.38e-06	9.61e-06	6.05e-06	1.177e-05	1.934e-05	1.773e-05	7.49e-06	6.71e-06
966	25	PND140	1.369e-05	8.84e-06	1.169e-05	1.693e-05	1.129e-05	1.557e-05	9.63e-06	9.05e-06	1.338e-05	7.89e-06	1.423e-05	1.405e-05	1.082e-05	8.73e-06	1.319e-05	1.174e-05	9.64e-06	2.223e-05	1.247e-05	1.702e-05	1.223e-05	1.45e-05	1.317e-05	1.169e-05	1.045e-05	1.244e-05	1.276e-05	1.653e-05	2.021e-05	1.139e-05	1.15e-05	1.311e-05	1.431e-05	1.143e-05	1.115e-05	2.498e-05	9.02e-06	1.232e-05	9.42e-06	1.037e-05	1.239e-05	1.303e-05	9.47e-06	1.012e-05	8.77e-06	1.303e-05	1.778e-05
1058	25	PND140	6.43e-06	8.84e-06	8.17e-06	1.285e-05	1.368e-05	1.952e-05	1.045e-05	8.66e-06	1.109e-05	1.115e-05	6.67e-06	9.96e-06	7.94e-06	1.135e-05	7.83e-06	8.5e-06	1.48e-05	1.067e-05	7.89e-06	1.121e-05	7e-06	1.193e-05	7e-06	4.68e-06	5.8e-06	1.132e-05	5.66e-06	9.72e-06	9.79e-06	2.165e-05	6.01e-06	9.02e-06	1.09e-05	9.4e-06	1.064e-05	1.481e-05	6.33e-06	1.524e-05	8.57e-06	1.1e-05	1.397e-05	1.669e-05	1.134e-05	1.388e-05	3.54e-06	1.237e-05	6.02e-06
1306	25	PND140	9.63e-06	9.16e-06	8.76e-06	1.125e-05	1.249e-05	1.394e-05	5.88e-06	9.38e-06	1.313e-05	9.05e-06	6.93e-06	1.154e-05	7.4e-06	1.313e-05	8.54e-06	1.745e-05	1.982e-05	9.83e-06	1.025e-05	1.057e-05	5.82e-06	9.21e-06	9.79e-06	9e-06	1.026e-05	1.571e-05	9.29e-06	1.123e-05	9.6e-06	1.197e-05	8.82e-06	7.41e-06	7.01e-06	1.287e-05	1.593e-05	1.375e-05	7.04e-06	8.35e-06	1.468e-05	1.004e-05	1.43e-05	7.77e-06	1.255e-05	8.01e-06	1.168e-05	9.63e-06	9.54e-06
673	25	PND200	1.075e-05	8.17e-06	1.143e-05	9.46e-06	7.1e-06	1.771e-05	1.288e-05	1.103e-05	1.059e-05	6.58e-06	1.285e-05	9.77e-06	1.21e-05	8.22e-06	1.675e-05	1.701e-05	2.234e-05	1.645e-05	1.323e-05	1.007e-05	1.301e-05	1.434e-05	9.87e-06	1.075e-05	1.301e-05	1.094e-05	1.378e-05	1.051e-05	1.915e-05	1.163e-05	8.26e-06	9.37e-06	9.71e-06	5.85e-06	6.06e-06	1.345e-05	1.005e-05	8.15e-06	7.46e-06	9.44e-06	6.09e-06	1.147e-05	6.71e-06	6.65e-06	1.159e-05	1.07e-05	8.77e-06
602	25	PND200	1.862e-05	1.459e-05	1.98e-05	9.72e-06	1.118e-05	1.553e-05	1.776e-05	1.051e-05	1.482e-05	1.861e-05	1.63e-05	1.952e-05	1.657e-05	1.164e-05	1.668e-05	1.914e-05	1.768e-05	2.005e-05	1.627e-05	1.268e-05	9.55e-06	1.121e-05	1.19e-05	2.16e-05	1.19e-05	1.353e-05	1.512e-05	1.236e-05	1.134e-05	1.082e-05	1.022e-05	1.224e-05	1.488e-05	1.399e-05	1.232e-05	1.348e-05	1.445e-05	1.468e-05	9.78e-06	1.539e-05	1.336e-05	9.08e-06	1.346e-05	1.089e-05	8.56e-06	8.58e-06	1.196e-05
627	25	PND200	1.67e-05	1.501e-05	1.462e-05	1.558e-05	1.715e-05	1.746e-05	1.601e-05	1.295e-05	1.102e-05	1.834e-05	1.753e-05	5.98e-06	1.117e-05	1.356e-05	1.792e-05	1.036e-05	1.473e-05	2.08e-05	1.524e-05	8.74e-06	1.546e-05	1.38e-05	1.348e-05	1.663e-05	9.77e-06	1.583e-05	9e-06	1.355e-05	1.14e-05	1.06e-05	8.69e-06	8.69e-06	8.81e-06	7.6e-06	1.258e-05	9.18e-06	1.341e-05	1.197e-05	1.513e-05	1.305e-05	8.58e-06	1.51e-05	6.8e-06	9.99e-06	1.23e-05	5.31e-06	1.661e-05
783	25	PND200	1.486e-05	7e-06	1.258e-05	1.289e-05	1.436e-05	1.547e-05	1.609e-05	4.36e-06	8.59e-06	1.351e-05	7.98e-06	9.48e-06	6.29e-06	1.197e-05	9.54e-06	1.074e-05	1.072e-05	1.029e-05	8.54e-06	9.16e-06	1.283e-05	1.681e-05	1.037e-05	7.88e-06	9.65e-06	1.454e-05	8.71e-06	1.089e-05	7.15e-06	1.043e-05	7.66e-06	1.121e-05	7.85e-06	1.228e-05	1.154e-05	1.394e-05	8.78e-06	7.42e-06	1.434e-05	1.32e-05	1.375e-05	1.524e-05	1.222e-05	9.84e-06	7.88e-06	1.223e-05	1.144e-05
819	25	PND200	1.504e-05	1.288e-05	1.773e-05	1.612e-05	9.1e-06	1.296e-05	1.097e-05	1.742e-05	1.434e-05	1.036e-05	2.035e-05	2.99e-06	7.83e-06	8.82e-06	1.148e-05	1.914e-05	1.562e-05	1.43e-05	1.499e-05	9.19e-06	1.584e-05	1.23e-05	9.34e-06	2.097e-05	1.348e-05	1.039e-05	1.184e-05	9.24e-06	1.335e-05	1.049e-05	1.017e-05	9.45e-06	1.172e-05	1.788e-05	8.13e-06	1.295e-05	1.474e-05	5.85e-06	7.6e-06	1.399e-05	9.33e-06	9.35e-06	8.91e-06	1.572e-05	1.585e-05	1.595e-05	1.227e-05
867	25	PND200	7.13e-06	1.111e-05	1.47e-05	1.13e-05	1.189e-05	1.064e-05	1.067e-05	1.127e-05	1.077e-05	1.307e-05	6.66e-06	9.3e-06	6.44e-06	9.05e-06	1.411e-05	9.98e-06	1.374e-05	1.087e-05	6.5e-06	1.469e-05	8.86e-06	6.4e-06	1.158e-05	6.47e-06	1.101e-05	6.97e-06	1.226e-05	1.026e-05	7.3e-06	1.233e-05	9.01e-06	8.27e-06	1.219e-05	7.82e-06	1.081e-05	5.2e-06	9.21e-06	1.172e-05	6.84e-06	1.187e-05	1.017e-05	8.82e-06	1.265e-05	1.159e-05	1.253e-05	1.032e-05	1.4e-05
995	25	PND200	1.479e-05	9.9e-06	1.237e-05	9.36e-06	7.44e-06	1.059e-05	8.39e-06	8.34e-06	6.76e-06	1.133e-05	8.91e-06	1.319e-05	8.8e-06	1.175e-05	8.52e-06	1.193e-05	6.88e-06	1.286e-05	1.147e-05	9.5e-06	6.33e-06	1.468e-05	1.145e-05	9.14e-06	5.35e-06	6.56e-06	1.395e-05	8.6e-06	1.377e-05	1.292e-05	1.244e-05	1.141e-05	7.29e-06	1.556e-05	8.36e-06	9.82e-06	8.77e-06	7.96e-06	8.19e-06	7.31e-06	1.387e-05	1.618e-05	1.479e-05	6.62e-06	1.295e-05	1.112e-05	1.295e-05
965	25	PND200	1.042e-05	1.36e-05	1.094e-05	1.244e-05	1.023e-05	2.067e-05	1.765e-05	2.02e-05	1.046e-05	1.096e-05	9.87e-06	1.124e-05	8.98e-06	8.46e-06	1.627e-05	5.91e-06	1.133e-05	1.075e-05	9.07e-06	1.057e-05	1.028e-05	1.027e-05	1.139e-05	1.028e-05	7.22e-06	8.85e-06	1.166e-05	1.34e-05	1.018e-05	9.28e-06	1.344e-05	1.132e-05	7.8e-06	1.007e-05	1.203e-05	4.84e-06	1.341e-05	1.324e-05	1.232e-05	8.33e-06	8.09e-06	8.82e-06	8.91e-06	1.189e-05	1.553e-05	1.78e-05	1.645e-05
1057	25	PND200	9.6e-06	7.93e-06	1.07e-05	7.03e-06	1.42e-05	1.297e-05	6.38e-06	9.59e-06	7.94e-06	9.82e-06	1.177e-05	8.28e-06	8.11e-06	1.173e-05	1.155e-05	1.259e-05	9.81e-06	8.53e-06	9.62e-06	1.072e-05	1.364e-05	8.74e-06	1.107e-05	1.354e-05	8.39e-06	9.65e-06	3.81e-06	5.96e-06	5.71e-06	8.18e-06	8.9e-06	8.68e-06	7.22e-06	8.21e-06	9.8e-06	1.195e-05	1.264e-05	9.75e-06	4.3e-06	9.25e-06	1.016e-05	8.23e-06	8.41e-06	5.73e-06	6.54e-06	6.72e-06	6.5e-06
1307	25	PND200	2.467e-05	2.299e-05	1.228e-05	2.746e-05	7.22e-06	2.058e-05	2.065e-05	1.759e-05	2.463e-05	2.835e-05	3.385e-05	2.306e-05	1.657e-05	2.173e-05	3.342e-05	1.716e-05	1.551e-05	2.137e-05	2.657e-05	2.652e-05	2.275e-05	2.102e-05	2.228e-05	2.621e-05	1.824e-05	2.638e-05	2.54e-05	1.848e-05	2.724e-05	2.584e-05	3.469e-05	1.909e-05	2.816e-05	1.755e-05	1.777e-05	2.851e-05	2.628e-05	4.017e-05	1.81e-05	2.524e-05	3.228e-05	1.965e-05	3.042e-05	3.041e-05	2.73e-05	1.747e-05	1.531e-05
448A	25	PND21	1.057e-05	1.083e-05	1.188e-05	5.72e-06	1.065e-05	1.567e-05	9.53e-06	1.173e-05	6.47e-06	1.479e-05	1.612e-05	9.79e-06	8.84e-06	9.95e-06	1.617e-05	1.176e-05	1.293e-05	1.433e-05	7.11e-06	1.26e-05	1.084e-05	7.59e-06	9.87e-06	7.04e-06	1.173e-05	1.581e-05	1.074e-05	9.86e-06	1.301e-05	1.057e-05	7.38e-06	9.6e-06	1.045e-05	5.58e-06	8.55e-06	1.055e-05	9.05e-06	1.501e-05	1.055e-05	1.139e-05	9.68e-06	9.44e-06	8.75e-06	6.65e-06	9.34e-06	7.28e-06	9.33e-06
219A	25	PND21	8.28e-06	8.08e-06	1.227e-05	1.348e-05	7.43e-06	6.89e-06	1.126e-05	1.783e-05	1.352e-05	1.036e-05	1.535e-05	1.208e-05	1.104e-05	9.1e-06	1.098e-05	1.822e-05	2.15e-05	1.616e-05	1.539e-05	1.186e-05	7.96e-06	8.96e-06	2.074e-05	1.543e-05	1.12e-05	1.345e-05	1.316e-05	1.259e-05	1.131e-05	5.38e-06	1.12e-05	1.094e-05	1.624e-05	1.261e-05	1.659e-05	1.197e-05	8.05e-06	1.283e-05	1.601e-05	9.46e-06	1.544e-05	2.092e-05	1.131e-05	1.25e-05	1.358e-05	8.12e-06	1.27e-05
392A	25	PND21	1.643e-05	1.187e-05	1.64e-05	1.833e-05	1.17e-05	1.173e-05	1.178e-05	8.6e-06	6.74e-06	1.305e-05	1.275e-05	1.164e-05	2.057e-05	1.317e-05	1.849e-05	7.61e-06	1.947e-05	1.505e-05	1.156e-05	1.276e-05	1.26e-05	6.33e-06	1.101e-05	1.514e-05	1.678e-05	1.685e-05	1.624e-05	1.278e-05	1.541e-05	1.423e-05	1.325e-05	1.718e-05	6.97e-06	1.229e-05	1.487e-05	1.873e-05	8.5e-06	1.242e-05	1.427e-05	1.431e-05	9.19e-06	5.56e-06	1.608e-05	9.63e-06	1.347e-05	1.201e-05	9.46e-06
479A	25	PND21	1.451e-05	7.24e-06	1.916e-05	9.83e-06	1.204e-05	1.453e-05	1.846e-05	1.669e-05	9.23e-06	8.23e-06	1.33e-05	1.287e-05	7.06e-06	1.045e-05	1.758e-05	8.38e-06	1.736e-05	1.815e-05	8.25e-06	1.288e-05	9.77e-06	6.47e-06	9.17e-06	1.206e-05	9.26e-06	1.332e-05	1.044e-05	1.88e-05	1.04e-05	1.224e-05	1.813e-05	1.176e-05	9.14e-06	1.291e-05	9.47e-06	1.531e-05	1.5e-05	1.323e-05	1.088e-05	9.26e-06	1.614e-05	1.506e-05	1.236e-05	1.079e-05	1.09e-05	1.136e-05	1.426e-05
1116A	25	PND21	1.484e-05	1.254e-05	1.231e-05	1.444e-05	1.025e-05	1.024e-05	1.337e-05	1.023e-05	1.106e-05	1.466e-05	1.099e-05	6.97e-06	1.222e-05	1.289e-05	1.092e-05	6.06e-06	1.52e-05	1.34e-05	1.148e-05	1.793e-05	1.662e-05	1.315e-05	1.288e-05	9.7e-06	1.224e-05	9.3e-06	8.39e-06	1.084e-05	7.46e-06	1.373e-05	9.81e-06	1.065e-05	1.052e-05	9.41e-06	1.08e-05	1.225e-05	6.91e-06	1.268e-05	1.099e-05	1.269e-05	8.18e-06	1.59e-05	8.21e-06	1.244e-05	1.441e-05	1.714e-05	1.537e-05
1068A	25	PND21	1.141e-05	9.88e-06	5.97e-06	1.393e-05	8.86e-06	8.12e-06	8.76e-06	1.233e-05	1.702e-05	1.67e-05	1.184e-05	1.333e-05	1.017e-05	8.17e-06	1.165e-05	8.05e-06	1.05e-05	1.115e-05	1.033e-05	9.42e-06	1.037e-05	7.78e-06	1.251e-05	1.045e-05	4.83e-06	1.175e-05	1.054e-05	9.35e-06	5.84e-06	1.696e-05	1.4e-05	8.5e-06	1.633e-05	1.056e-05	9.77e-06	1.002e-05	1.609e-05	1.644e-05	7.38e-06	1.547e-05	9.76e-06	1.596e-05	7.01e-06	1.069e-05	1.033e-05	1.409e-05	9.26e-06
1085A	25	PND21	1.421e-05	1.685e-05	9.39e-06	1.322e-05	1.35e-05	1.565e-05	1.766e-05	1.739e-05	2.13e-05	2.548e-05	1.496e-05	2.291e-05	1.734e-05	1.163e-05	1.075e-05	1.24e-05	1.782e-05	2.05e-05	1.342e-05	1.295e-05	9.33e-06	1.293e-05	2.039e-05	1.697e-05	1.3e-05	1.402e-05	1.021e-05	1.963e-05	1.55e-05	1.101e-05	1.272e-05	1.753e-05	1.01e-05	1.201e-05	1.8e-05	1.938e-05	2.096e-05	1.396e-05	2.697e-05	1.786e-05	1.535e-05	1.602e-05	1.388e-05	1.284e-05	2.575e-05	1.729e-05	2.197e-05
1083A	25	PND21	1.137e-05	1.254e-05	1.47e-05	1.203e-05	1.045e-05	1.447e-05	1.592e-05	1.707e-05	1.024e-05	7.18e-06	1.094e-05	1.295e-05	1.077e-05	1.129e-05	1.121e-05	1.33e-05	1.391e-05	6.47e-06	9.43e-06	1.922e-05	1.274e-05	1.548e-05	1.219e-05	7.64e-06	1.136e-05	1.224e-05	6.66e-06	1.506e-05	1.202e-05	1.406e-05	9.46e-06	8.22e-06	1.867e-05	1.645e-05	1.153e-05	1.466e-05	1.346e-05	8.87e-06	1.605e-05	9.19e-06	1.219e-05	1.437e-05	8.69e-06	1.191e-05	9.79e-06	1.071e-05	1.312e-05
1092A	25	PND21	7.38e-06	1.168e-05	1.144e-05	1.363e-05	8.86e-06	1.44e-05	1.401e-05	6.39e-06	7.98e-06	1.157e-05	8.28e-06	9.95e-06	1.234e-05	9.42e-06	1.008e-05	1.129e-05	1.572e-05	1.344e-05	1.613e-05	8.13e-06	7.31e-06	1.209e-05	5.96e-06	8.14e-06	9.71e-06	1.405e-05	8.88e-06	1.013e-05	8.55e-06	1.127e-05	1.962e-05	9.26e-06	1.168e-05	8.42e-06	1.018e-05	9.71e-06	1.413e-05	1.599e-05	1.131e-05	1.007e-05	9.72e-06	1.248e-05	1.228e-05	1.229e-05	6.6e-06	6.44e-06	8.76e-06
1080A	25	PND21	6.76e-06	1.027e-05	5.33e-06	1.171e-05	1.061e-05	1.355e-05	1.204e-05	9.5e-06	1.634e-05	1.089e-05	9.47e-06	1.068e-05	8.61e-06	6.41e-06	8.09e-06	1.353e-05	1.287e-05	8.2e-06	1.503e-05	1.643e-05	1.787e-05	9.38e-06	1.054e-05	1.451e-05	1.026e-05	1.314e-05	1.394e-05	1.092e-05	1.178e-05	1.219e-05	8.86e-06	8.92e-06	1.918e-05	1.468e-05	1.344e-05	1.109e-05	1.487e-05	1.127e-05	5.19e-06	8.04e-06	1.403e-05	1.014e-05	1.723e-05	1.728e-05	2.407e-05	8.38e-06	1.402e-05
448	25	PND50	8.93e-06	1.25e-05	9.71e-06	9.08e-06	9.65e-06	1.427e-05	9.9e-06	1.262e-05	1.719e-05	9.61e-06	8.05e-06	6.86e-06	1.005e-05	9.11e-06	1.35e-05	8.92e-06	8.17e-06	9.6e-06	1.092e-05	1e-05	1.704e-05	1.322e-05	1.018e-05	1.206e-05	9.42e-06	9.36e-06	8.19e-06	8.08e-06	6.58e-06	9.1e-06	1.211e-05	9.94e-06	1.076e-05	8.59e-06	9.78e-06	1.256e-05	1.328e-05	5.78e-06	1.459e-05	1.489e-05	1.047e-05	1.724e-05	1.059e-05	9.82e-06	1.081e-05	8.74e-06	1.645e-05
479B	25	PND50	8.18e-06	1.174e-05	7.82e-06	1.225e-05	7.86e-06	1.726e-05	9.92e-06	1.526e-05	3.95e-06	7.59e-06	1.392e-05	1.14e-05	1.193e-05	1.216e-05	1.086e-05	1.49e-05	8.41e-06	1.429e-05	7.14e-06	8.56e-06	1.025e-05	1.321e-05	1.146e-05	1.058e-05	1.809e-05	1.139e-05	1.09e-05	1.453e-05	1.273e-05	1.509e-05	1.296e-05	7.67e-06	5.34e-06	7.03e-06	1.563e-05	7.59e-06	8.89e-06	6.41e-06	9.25e-06	1.607e-05	1.156e-05	9.46e-06	1.153e-05	9.64e-06	5.45e-06	1.031e-05	1.254e-05
501B	25	PND50	9.8e-06	1.038e-05	9.95e-06	7.99e-06	1.064e-05	1.505e-05	7.94e-06	1.146e-05	4.68e-06	6.61e-06	1.395e-05	1.102e-05	1.07e-05	1.041e-05	1.472e-05	1.394e-05	9.7e-06	6.61e-06	1.542e-05	1.008e-05	1.142e-05	1.057e-05	9.39e-06	8.71e-06	8.51e-06	1.288e-05	6.14e-06	6.9e-06	1.047e-05	7.34e-06	6.73e-06	4.72e-06	9.59e-06	8.75e-06	1.317e-05	7.2e-06	1e-05	1.471e-05	5.3e-06	1.076e-05	1.102e-05	1.266e-05	4.65e-06	8.62e-06	6.35e-06	5.47e-06	1.098e-05
565B	25	PND50	6.33e-06	1.618e-05	1.328e-05	8.8e-06	7.2e-06	5.63e-06	9.78e-06	1.294e-05	1.274e-05	7.94e-06	9.62e-06	1.274e-05	1.018e-05	1.117e-05	1.156e-05	8.15e-06	6.16e-06	1.157e-05	1.101e-05	9.45e-06	1.714e-05	1.178e-05	1.483e-05	1.256e-05	1.257e-05	1.302e-05	1.073e-05	1.07e-05	4.88e-06	2.304e-05	1.278e-05	9.39e-06	1.395e-05	1.312e-05	1.024e-05	1.164e-05	1.335e-05	9.24e-06	1.235e-05	1.405e-05	1.089e-05	1.544e-05	1.841e-05	1.046e-05	1.171e-05	4.77e-06	1.163e-05
1116B	25	PND50	6.47e-06	7.61e-06	1.373e-05	8.29e-06	7.27e-06	9.66e-06	1.069e-05	7.53e-06	8.68e-06	1.544e-05	1.281e-05	1.319e-05	1.178e-05	1.105e-05	6.02e-06	7.04e-06	1.035e-05	8.21e-06	1.336e-05	1.055e-05	1.173e-05	1.009e-05	8.92e-06	9.36e-06	1.394e-05	1.169e-05	1.005e-05	6.9e-06	9.37e-06	1.186e-05	6.5e-06	7.56e-06	1.123e-05	9.01e-06	1.009e-05	1.216e-05	1.127e-05	1.33e-05	1.475e-05	1.262e-05	1.078e-05	1.367e-05	1.039e-05	8.47e-06	7.84e-06	1.418e-05	8.59e-06
1068B	25	PND50	6.95e-06	1.258e-05	8.56e-06	8.53e-06	1.124e-05	1.057e-05	1.105e-05	1.378e-05	6.09e-06	8.09e-06	1.239e-05	8.89e-06	9.73e-06	1.321e-05	7.8e-06	8.03e-06	1.29e-05	1.132e-05	7.88e-06	8.45e-06	7.78e-06	6.23e-06	1.05e-05	1.638e-05	9.68e-06	1.174e-05	5.02e-06	8.54e-06	1.013e-05	7.37e-06	6.36e-06	1.044e-05	1.492e-05	1.216e-05	1.091e-05	8.43e-06	1.79e-05	1.155e-05	9.16e-06	1.516e-05	1.065e-05	1.213e-05	1.31e-05	1.126e-05	8.58e-06	5.34e-06	8.69e-06
1085B	25	PND50	1.16e-05	1.015e-05	1.198e-05	8.8e-06	7.71e-06	7.05e-06	6.8e-06	1.052e-05	1.23e-05	1.396e-05	6.79e-06	1.132e-05	7.55e-06	9.57e-06	5.27e-06	6.4e-06	1.556e-05	1.158e-05	9.98e-06	8.99e-06	1.186e-05	1.052e-05	1.11e-05	9.2e-06	7.44e-06	1.115e-05	9.85e-06	1.091e-05	8.13e-06	6.68e-06	1.287e-05	9.97e-06	1.478e-05	1.224e-05	8.25e-06	7.21e-06	9.89e-06	7.96e-06	1.378e-05	1.094e-05	1.326e-05	8.41e-06	1.114e-05	5.31e-06	1.292e-05	1.1e-05	1.156e-05
298B	25	PND50	8.16e-06	8.58e-06	1.451e-05	9.22e-06	6.81e-06	8.65e-06	1.088e-05	1.004e-05	1.614e-05	8.34e-06	1.737e-05	1.087e-05	9.53e-06	7.1e-06	9.75e-06	9.17e-06	1.361e-05	1.187e-05	6.96e-06	7.56e-06	1.503e-05	1.921e-05	1.042e-05	1.051e-05	9.38e-06	8.62e-06	1.439e-05	7.45e-06	1.062e-05	6.6e-06	8.7e-06	1.777e-05	9.47e-06	6.63e-06	1.193e-05	9.33e-06	1.331e-05	1.66e-05	1.507e-05	1.14e-05	1.128e-05	1.565e-05	1.042e-05	9.78e-06	1.983e-05	9.89e-06	6.08e-06
392B	25	PND50	1.508e-05	9.94e-06	1.378e-05	9.64e-06	4.24e-06	9.71e-06	1.087e-05	1.552e-05	1.043e-05	1.133e-05	7.89e-06	1.24e-05	1.496e-05	1.696e-05	1.287e-05	1.029e-05	1.561e-05	1.397e-05	1.069e-05	9.62e-06	1.223e-05	1.093e-05	8.99e-06	1.376e-05	1.141e-05	5.9e-06	8.04e-06	1.006e-05	1.23e-05	7.53e-06	1.146e-05	1.387e-05	1.221e-05	9.37e-06	7.89e-06	8.19e-06	9.2e-06	1.451e-05	9.15e-06	1.338e-05	1.543e-05	1.124e-05	8.96e-06	1.034e-05	8.73e-06	7e-06	1.032e-05
219B	25	PND50	8.32e-06	1.901e-05	1.169e-05	1.562e-05	1.398e-05	2.003e-05	1.418e-05	1.655e-05	1.36e-05	1.486e-05	8.32e-06	1.514e-05	1.76e-05	1.35e-05	8.66e-06	1.408e-05	1.679e-05	1.223e-05	1.142e-05	7.79e-06	1.77e-05	1.239e-05	1.428e-05	8.89e-06	1.296e-05	1.219e-05	1.198e-05	1.732e-05	1.323e-05	1.337e-05	1.778e-05	1.101e-05	1.114e-05	1.118e-05	1.59e-05	1.148e-05	1.016e-05	1.636e-05	1.388e-05	1.395e-05	6.69e-06	1.167e-05	1.134e-05	1.058e-05	1.018e-05	1.144e-05	1.315e-05
605	25	PND90	2.19165e-06	1.1745e-05	1.26705e-05	1.25404e-05	9.18821e-06	1.04842e-05	8.15552e-06	5.03519e-06	1.35898e-05	1.35803e-05	1.45339e-05	1.1927e-05	9.45741e-06	1.05501e-05	1.48113e-05	8.74559e-06	1.28939e-05	8.14902e-06	8.65132e-06	9.68129e-06	7.5809e-06	1.13164e-05	1.11441e-05	1.13173e-05	1.10574e-05	1.60841e-05	9.85235e-06	1.12229e-05	5.38147e-06	3.88287e-06	1.31316e-05	7.61956e-06	1.56613e-05	1.16174e-05	1.96765e-05	1.21314e-05	9.51341e-06	1.58952e-05	1.33678e-05	1.5387e-05	9.59173e-06	1.36626e-05	9.02975e-06	9.79825e-06	4.83327e-06	1.05407e-05	9.66812e-06
629	25	PND90	7.34e-06	1.006e-05	5.32e-06	1.09e-05	1.896e-05	1.327e-05	6.67e-06	8.48e-06	1.028e-05	1.849e-05	7.9e-06	7.49e-06	9.59e-06	7.89e-06	1.396e-05	1.206e-05	9.49e-06	1.381e-05	7.15e-06	1.176e-05	1.132e-05	1.137e-05	7.15e-06	6.6e-06	1.151e-05	1.633e-05	9.54e-06	6.36e-06	8.2e-06	8.33e-06	8.19e-06	1.093e-05	1.492e-05	9.63e-06	1.294e-05	1.056e-05	9.13e-06	9.61e-06	1.171e-05	1.16e-05	8.49e-06	9.48e-06	1.433e-05	1.051e-05	1.026e-05	9.85e-06	7.81e-06
671	25	PND90	6.98e-06	1.241e-05	1.504e-05	1.304e-05	1.562e-05	1.332e-05	1.332e-05	1.626e-05	1.039e-05	1.629e-05	1.344e-05	1.625e-05	1.382e-05	1.296e-05	1.384e-05	1.354e-05	1.842e-05	1.472e-05	9.39e-06	1.482e-05	1.447e-05	1.443e-05	2.188e-05	9.83e-06	1.802e-05	9.85e-06	1.63e-05	8.49e-06	9.89e-06	1.54e-05	1.116e-05	1.268e-05	7.23e-06	6.73e-06	1.171e-05	7.51e-06	7.7e-06	1.088e-05	1.428e-05	9.3e-06	9.93e-06	8.16e-06	9.12e-06	1.055e-05	1.061e-05	1.461e-05	9.7e-06
784	25	PND90	5.32e-06	1.038e-05	7.13e-06	1.256e-05	1.174e-05	1.319e-05	4.64e-06	1.043e-05	1.126e-05	7.81e-06	9.98e-06	7.26e-06	1.014e-05	8.94e-06	1.126e-05	9.96e-06	1.15e-05	6.59e-06	8.89e-06	8.23e-06	1.293e-05	1.502e-05	6.46e-06	1.255e-05	6.06e-06	5.71e-06	1.408e-05	8.41e-06	7.43e-06	1.108e-05	9.08e-06	1.306e-05	9.99e-06	9.17e-06	9.79e-06	6.53e-06	8.87e-06	7.99e-06	1.32e-05	8.86e-06	1.036e-05	1.016e-05	1.345e-05	1.491e-05	8.6e-06	1.069e-05	1.056e-05
818	25	PND90	1.006e-05	1.16e-05	5.79e-06	1.185e-05	5.52e-06	1.094e-05	5.39e-06	1.092e-05	1.073e-05	8.52e-06	9.11e-06	8.38e-06	8.39e-06	9.61e-06	5.36e-06	1.109e-05	8.08e-06	1.39e-05	1.274e-05	7.43e-06	1.334e-05	6.94e-06	5.84e-06	5.97e-06	9.77e-06	1.738e-05	1.007e-05	8.2e-06	1.271e-05	6.94e-06	6.95e-06	5.99e-06	7.42e-06	1.116e-05	8.44e-06	7.99e-06	6.43e-06	5.46e-06	3.49e-06	7.68e-06	1.05e-05	8.02e-06	6.61e-06	8.36e-06	9.22e-06	7.48e-06	9.91e-06
868	25	PND90	8.57e-06	9.44e-06	1.361e-05	8.24e-06	7.48e-06	1.427e-05	1.062e-05	1.197e-05	1.002e-05	1.121e-05	7.26e-06	1.064e-05	1.41e-05	1.264e-05	7.15e-06	1.218e-05	1.302e-05	1.353e-05	9.39e-06	5.75e-06	1.407e-05	1.283e-05	9.12e-06	1.438e-05	1.025e-05	9.43e-06	1.135e-05	9.56e-06	1.214e-05	9.58e-06	1.091e-05	8.99e-06	7.34e-06	1.5e-05	1.097e-05	8.73e-06	1.282e-05	1.084e-05	1.512e-05	7.59e-06	1.077e-05	9.36e-06	1.223e-05	1.114e-05	1.289e-05	8.87e-06	7.65e-06
997	25	PND90	3.76e-06	8.13e-06	7.61e-06	1.119e-05	9.96e-06	1.137e-05	1.129e-05	7.45e-06	9.79e-06	6.46e-06	9.55e-06	9.14e-06	1.062e-05	8.33e-06	7.65e-06	1.071e-05	7.65e-06	1.08e-05	1.016e-05	8.86e-06	1.235e-05	1.139e-05	6.92e-06	8.9e-06	1.17e-05	9.09e-06	8.47e-06	7.9e-06	3.79e-06	1.092e-05	6.92e-06	9.49e-06	1.445e-05	7.45e-06	9.13e-06	8.12e-06	9.93e-06	7.44e-06	7.15e-06	9.51e-06	7.19e-06	5.97e-06	7.07e-06	7.85e-06	6.56e-06	9.97e-06	1.066e-05
1059	25	PND90	6.93e-06	1.177e-05	7.47e-06	8.42e-06	5.3e-06	8.68e-06	6.63e-06	9.56e-06	1.312e-05	8.59e-06	1.065e-05	5.16e-06	8.28e-06	1.155e-05	1.088e-05	9.49e-06	7.62e-06	5.33e-06	7.43e-06	7.26e-06	5.59e-06	9.68e-06	1.16e-05	8.2e-06	6.22e-06	6.9e-06	6.93e-06	9.57e-06	4.74e-06	5.96e-06	8.79e-06	7.63e-06	6.97e-06	1.43e-05	5.68e-06	8.79e-06	7.45e-06	8.01e-06	6.63e-06	8.46e-06	1.213e-05	7.45e-06	5.99e-06	6.37e-06	1.022e-05	5.28e-06	1.024e-05
1305	25	PND90	1.484e-05	1.669e-05	1.209e-05	1.034e-05	2.25e-05	1.664e-05	1.109e-05	1.262e-05	2.488e-05	1.869e-05	1.412e-05	2.343e-05	1.483e-05	1.103e-05	1.284e-05	1.159e-05	1.359e-05	1.332e-05	1.144e-05	1.257e-05	7.64e-06	1.387e-05	1.336e-05	7.43e-06	1.078e-05	7.07e-06	1.279e-05	1.133e-05	1.496e-05	1.92e-05	1.456e-05	5.6e-06	1.638e-05	1.213e-05	1.629e-05	1.008e-05	1.18e-05	1.246e-05	1.602e-05	1.276e-05	1.032e-05	1.428e-05	1.142e-05	9.52e-06	1.31e-05	1.181e-05	1.671e-05
1311	25	PND90	9.01e-06	1.28e-05	9.61e-06	1.691e-05	1.16e-05	1.557e-05	9.37e-06	1.252e-05	1.216e-05	8.65e-06	1.596e-05	1.636e-05	1.122e-05	9.56e-06	9.76e-06	1.259e-05	1.208e-05	1.082e-05	8.61e-06	1.202e-05	1.783e-05	1.525e-05	1.149e-05	1.318e-05	1.14e-05	1.376e-05	1.362e-05	1e-05	8.58e-06	1.397e-05	1.353e-05	1.262e-05	1.85e-05	1.901e-05	7.96e-06	1.442e-05	9.74e-06	1.649e-05	1.316e-05	1.258e-05	1.292e-05	7.81e-06	1.444e-05	8.59e-06	7.74e-06	1.863e-05	1.136e-05
608	250	PND140	1.178e-05	1.045e-05	1.571e-05	1.614e-05	1.274e-05	1.559e-05	7.02e-06	7.12e-06	1.056e-05	1.381e-05	1.42e-05	1.395e-05	1.439e-05	7.53e-06	1.767e-05	1.1e-05	1.117e-05	1.197e-05	1.146e-05	1.578e-05	1.283e-05	1.573e-05	8.15e-06	1.116e-05	1.288e-05	6.76e-06	6.76e-06	8.94e-06	1.337e-05	1.574e-05	1.085e-05	1.185e-05	1.457e-05	1.614e-05	1.119e-05	1.222e-05	1.639e-05	1.812e-05	1.335e-05	2.388e-05	7.94e-06	1.317e-05	1.85e-05	1.42e-05	1.722e-05	1.001e-05	6.72e-06
660	250	PND140	1.094e-05	1.619e-05	1.306e-05	6.2e-06	9.57e-06	1.719e-05	1.076e-05	1.424e-05	1.199e-05	8.91e-06	5.85e-06	9.59e-06	1.451e-05	9.63e-06	8.8e-06	1.353e-05	1.128e-05	7.81e-06	6.01e-06	8.96e-06	9.72e-06	9.01e-06	9e-06	8.89e-06	1.578e-05	1.285e-05	8.9e-06	5.44e-06	9.93e-06	1.271e-05	1.66e-05	9.59e-06	1.26e-05	1.108e-05	1.008e-05	8.75e-06	1.003e-05	9.97e-06	1.625e-05	1.365e-05	1.137e-05	1.198e-05	1.302e-05	1.12e-05	9.58e-06	9.27e-06	5.71e-06
705	250	PND140	1.132e-05	8.37e-06	8.01e-06	1.401e-05	9.86e-06	9.12e-06	9.25e-06	7.81e-06	7.49e-06	9.94e-06	1.094e-05	9.68e-06	1.404e-05	9.89e-06	1.082e-05	9.97e-06	1.305e-05	1.688e-05	9.71e-06	1.289e-05	9.67e-06	1.293e-05	9.64e-06	8.43e-06	1.123e-05	8.04e-06	8.13e-06	3.34e-06	1.221e-05	1.231e-05	1.11e-05	1.191e-05	6.22e-06	9.72e-06	5.97e-06	8.17e-06	8.14e-06	8.88e-06	7.21e-06	1.292e-05	1.124e-05	9.08e-06	7.86e-06	1.085e-05	1.198e-05	1.137e-05	1.27e-05
708	250	PND140	1.676e-05	8.8e-06	1.317e-05	8.84e-06	6.5e-06	1.711e-05	1.612e-05	7.7e-06	8.48e-06	1.005e-05	3.46e-06	1.676e-05	1.155e-05	9.05e-06	1.346e-05	1.293e-05	2.556e-05	1.186e-05	1.082e-05	1.409e-05	1.199e-05	7.77e-06	6.93e-06	9.87e-06	1.17e-05	7.23e-06	9.78e-06	8.08e-06	1.738e-05	2.127e-05	8.52e-06	1.086e-05	7.39e-06	4.77e-06	1.157e-05	7.25e-06	1.154e-05	5.61e-06	8.45e-06	5.54e-06	1.032e-05	1.205e-05	1.237e-05	1.33e-05	8.3e-06	1.044e-05	8.69e-06
740	250	PND140	1.048e-05	1.368e-05	8.94e-06	1.209e-05	8.77e-06	8.15e-06	1.79e-05	6.88e-06	8.43e-06	1.15e-05	1.517e-05	1.148e-05	9.09e-06	1.193e-05	1.069e-05	6.53e-06	1.274e-05	1.321e-05	1.079e-05	1.041e-05	9.8e-06	1.647e-05	1.58e-05	1.494e-05	1.277e-05	9.14e-06	9.14e-06	1.175e-05	1.621e-05	9.72e-06	1.383e-05	1.585e-05	9.06e-06	6.04e-06	8.78e-06	1.524e-05	1.248e-05	8.58e-06	8.07e-06	9.05e-06	1.013e-05	8.42e-06	1.563e-05	6.55e-06	1.025e-05	1.062e-05	1.284e-05
753	250	PND140	5.61e-06	1.476e-05	8.75e-06	1.28e-05	6.45e-06	1.486e-05	8.03e-06	1.342e-05	1.325e-05	1.015e-05	8.01e-06	8.03e-06	9.07e-06	8.66e-06	1.442e-05	5.87e-06	1.236e-05	1.988e-05	1.266e-05	8.52e-06	1.558e-05	1.011e-05	6.24e-06	1.245e-05	9.14e-06	1.319e-05	1.988e-05	6.38e-06	1.161e-05	6.54e-06	1.089e-05	8.74e-06	1.243e-05	1.394e-05	8.6e-06	1.301e-05	9.14e-06	8.61e-06	1.793e-05	6.92e-06	1.029e-05	6.84e-06	1.218e-05	9.76e-06	1.663e-05	9.57e-06	6.78e-06
757	250	PND140	8.86e-06	8.23e-06	1.017e-05	1e-05	6.9e-06	1.739e-05	9.94e-06	6.39e-06	7.16e-06	7.74e-06	8.53e-06	7.76e-06	6.32e-06	7.95e-06	5.81e-06	8.28e-06	9.26e-06	6.82e-06	7.05e-06	1.433e-05	9.75e-06	8.06e-06	6.78e-06	8.32e-06	6.96e-06	8.71e-06	8.1e-06	1.466e-05	7.15e-06	1.479e-05	7.27e-06	1.098e-05	8.62e-06	1.075e-05	1.02e-05	7.85e-06	1.177e-05	9.74e-06	6.32e-06	1.389e-05	1.033e-05	1.438e-05	1.134e-05	3.9e-06	9.09e-06	1.31e-05	7.78e-06
773	250	PND140	7.75e-06	8.96e-06	1.087e-05	8.97e-06	7.25e-06	6.41e-06	9.48e-06	9.22e-06	7.54e-06	1.325e-05	4.69e-06	1.043e-05	1.059e-05	7.97e-06	1.378e-05	9.84e-06	1.069e-05	7.69e-06	8.27e-06	8.83e-06	1.122e-05	7.8e-06	1.175e-05	1.414e-05	8.71e-06	1.061e-05	6.19e-06	9.75e-06	8.33e-06	9.14e-06	6.67e-06	8.49e-06	9.47e-06	1.201e-05	1.092e-05	1.085e-05	9.94e-06	8.86e-06	7.33e-06	7.18e-06	6.95e-06	1.335e-05	7.45e-06	4.44e-06	9.86e-06	7.4e-06	1.237e-05
824	250	PND140	8.4e-06	1.667e-05	1.351e-05	1.332e-05	5.93e-06	2.202e-05	1.554e-05	1.74e-05	1.032e-05	6.91e-06	1.247e-05	1.263e-05	1.061e-05	1.273e-05	1.233e-05	9.75e-06	1.594e-05	1.014e-05	1.028e-05	1.396e-05	7.29e-06	1.107e-05	1.323e-05	1.349e-05	1.359e-05	1.262e-05	7.69e-06	1.011e-05	1.366e-05	1.582e-05	1.189e-05	1.287e-05	1.434e-05	1.165e-05	1.183e-05	1.281e-05	1.118e-05	1.038e-05	1.531e-05	1.145e-05	1.178e-05	6.45e-06	1.632e-05	6.22e-06	1.071e-05	9.29e-06	8.56e-06
1046	250	PND140	1.05406e-05	1.55185e-05	1.60788e-05	1.75096e-05	7.94795e-06	1.5802e-05	1.163e-05	9.71859e-06	1.08295e-05	8.54446e-06	3.68193e-06	1.41586e-05	4.14442e-06	1.28074e-05	1.10604e-05	1.31213e-05	1.47367e-05	6.50709e-06	8.05269e-06	8.00964e-06	1.61543e-05	1.44312e-05	9.31427e-06	1.3485e-05	1.43504e-05	9.07934e-06	8.51344e-06	5.69035e-06	8.23042e-06	1.00444e-05	1.0377e-05	7.81373e-06	1.43499e-05	1.86449e-05	7.55431e-06	8.65715e-06	1.00721e-05	4.67275e-06	3.83775e-06	8.3172e-06	7.2169e-06	1.40349e-05	1.42941e-05	8.77697e-06	1.4998e-05	1.25737e-05	6.20837e-06
704	250	PND200	1.198e-05	9.28e-06	1.033e-05	1.294e-05	1.208e-05	1.46e-05	9.52e-06	1.348e-05	1.153e-05	1.011e-05	1.122e-05	7.26e-06	1.258e-05	1.277e-05	1.079e-05	9.56e-06	7.64e-06	1.002e-05	6.53e-06	7.09e-06	8.75e-06	1.295e-05	1.135e-05	6.2e-06	1.596e-05	8.99e-06	9.36e-06	8.52e-06	8.63e-06	1.84e-05	1.068e-05	1.116e-05	1.232e-05	1.46e-05	9.23e-06	1.722e-05	1.402e-05	1.596e-05	1.473e-05	9.17e-06	1.515e-05	1.078e-05	7.88e-06	1.164e-05	6.18e-06	1.231e-05	1.234e-05
709	250	PND200	1.321e-05	8.97e-06	9.52e-06	1.686e-05	6.87e-06	1.556e-05	1.161e-05	1.144e-05	1.488e-05	1.185e-05	1.16e-05	1.285e-05	1.178e-05	1.152e-05	1.083e-05	1.012e-05	9.99e-06	1.216e-05	9.44e-06	1.086e-05	7.04e-06	1.266e-05	7.53e-06	1.212e-05	1.367e-05	9.13e-06	1.049e-05	1.334e-05	8.11e-06	9.69e-06	7.29e-06	8.6e-06	9.19e-06	7.42e-06	1.514e-05	9.19e-06	9.49e-06	1.669e-05	1.341e-05	9.49e-06	1.188e-05	1.466e-05	9.18e-06	1.537e-05	1.91e-05	1.467e-05	4.66e-06
607	250	PND200	1.475e-05	8.74e-06	1.124e-05	1.179e-05	1.443e-05	1.05e-05	1.174e-05	8.8e-06	1.118e-05	1.134e-05	1.212e-05	1.481e-05	1.34e-05	8.93e-06	8.71e-06	7.99e-06	1.288e-05	9.2e-06	8.45e-06	9.15e-06	1.363e-05	1.129e-05	1.109e-05	7.44e-06	9.6e-06	1.078e-05	7.07e-06	1.056e-05	1.135e-05	7.56e-06	8.51e-06	4.66e-06	1.141e-05	7.74e-06	4.97e-06	1.49e-05	9.51e-06	1.346e-05	9.63e-06	1.109e-05	1.174e-05	1.372e-05	1.408e-05	1.237e-05	1.356e-05	1.412e-05	6.26e-06
659	250	PND200	1.363e-05	1.349e-05	1.083e-05	1.741e-05	7.31e-06	1.596e-05	1.966e-05	1.261e-05	1.391e-05	1.543e-05	1.546e-05	1.622e-05	1.134e-05	1.519e-05	8.51e-06	2.079e-05	1.002e-05	1.436e-05	9.12e-06	1.626e-05	1.868e-05	1.518e-05	1.597e-05	1.486e-05	7.9e-06	1.446e-05	9.49e-06	1.193e-05	1.141e-05	1.248e-05	1.645e-05	1.092e-05	9.99e-06	8.75e-06	1.624e-05	1.509e-05	1.78e-05	1.341e-05	8.97e-06	1.787e-05	6.83e-06	1.728e-05	1.006e-05	9.88e-06	1.521e-05	1.219e-05	1.556e-05
739	250	PND200	1.025e-05	1.107e-05	1.276e-05	1.07e-05	8.12e-06	1.819e-05	1.168e-05	1.381e-05	1.407e-05	5.82e-06	7.76e-06	1.324e-05	1.517e-05	8.49e-06	1.504e-05	8.32e-06	1.013e-05	1.035e-05	1.092e-05	7.22e-06	7.71e-06	1.308e-05	1.159e-05	6.71e-06	9.12e-06	8.36e-06	6.8e-06	1.81e-05	1.1e-05	1.114e-05	5.78e-06	8.21e-06	1.227e-05	1.245e-05	1.289e-05	1.492e-05	1.114e-05	5.89e-06	1.186e-05	8.24e-06	7.07e-06	1.512e-05	1.23e-05	8.12e-06	1.217e-05	1.151e-05	6.89e-06
755	250	PND200	1.993e-05	1.321e-05	1.671e-05	4.57e-06	8.3e-06	1.787e-05	1.601e-05	1.47e-05	1.056e-05	1.169e-05	1.523e-05	1.823e-05	7.28e-06	1.363e-05	1.204e-05	1.084e-05	1.629e-05	1.313e-05	1.101e-05	6.76e-06	1.421e-05	1.237e-05	1.438e-05	1.325e-05	1.134e-05	1.239e-05	1.141e-05	1.502e-05	1.295e-05	2.049e-05	1.241e-05	1.384e-05	1.9e-05	9e-06	1.594e-05	1.377e-05	1.258e-05	1.186e-05	8.14e-06	9.62e-06	1.562e-05	9.48e-06	1.344e-05	1.566e-05	1.071e-05	1.602e-05	1.415e-05
771	250	PND200	8.41e-06	8.82e-06	1.48e-05	8.03e-06	1.257e-05	1.605e-05	1.29e-05	8.28e-06	9.25e-06	1.053e-05	1.22e-05	1.417e-05	7.7e-06	7.92e-06	6.91e-06	6.9e-06	1.377e-05	1.03e-05	4.46e-06	8.69e-06	8.95e-06	1.134e-05	1.085e-05	5.52e-06	1.206e-05	6.52e-06	1.129e-05	8.32e-06	1.3e-05	1.593e-05	4.92e-06	8.69e-06	8.65e-06	1e-05	1.112e-05	6.44e-06	1.114e-05	1.139e-05	8.5e-06	1.043e-05	1.725e-05	1.131e-05	6.48e-06	1.086e-05	5.16e-06	8.95e-06	8.35e-06
751	250	PND200	1.428e-05	1.426e-05	1.008e-05	8.95e-06	1.265e-05	1.741e-05	1.023e-05	1.736e-05	1.091e-05	9.99e-06	1.055e-05	8.88e-06	1.153e-05	1.112e-05	1.096e-05	1.84e-05	1.856e-05	1.05e-05	1.145e-05	8.89e-06	1.174e-05	1.222e-05	7.73e-06	1.124e-05	9.39e-06	1.204e-05	6.17e-06	1.327e-05	1.492e-05	1.229e-05	8.71e-06	9.3e-06	6.84e-06	1.426e-05	1.457e-05	7.44e-06	1.393e-05	1.469e-05	7.32e-06	1.113e-05	1.244e-05	1.48e-05	1.168e-05	1.149e-05	7.7e-06	1.148e-05	6.47e-06
822	250	PND200	1.415e-05	1.078e-05	6.46e-06	1.117e-05	9.94e-06	1.104e-05	9.39e-06	1.016e-05	8.12e-06	1.004e-05	5.1e-06	7.15e-06	5.62e-06	8.98e-06	1.185e-05	1.197e-05	1.353e-05	7.88e-06	6.47e-06	9.62e-06	9.03e-06	1.11e-05	9.07e-06	1.186e-05	9.55e-06	8.38e-06	7.98e-06	5.04e-06	7.56e-06	9.57e-06	7.29e-06	5.51e-06	1.091e-05	7.84e-06	9.87e-06	7.81e-06	7.58e-06	8.45e-06	8.51e-06	1.171e-05	7.29e-06	9.18e-06	8.22e-06	7.72e-06	4.18e-06	1.606e-05	1.421e-05
863	250	PND200	1.421e-05	9.13e-06	6.72e-06	8.22e-06	9.22e-06	1.496e-05	8.22e-06	1.458e-05	1.769e-05	9.95e-06	6.79e-06	6.11e-06	1.257e-05	1.157e-05	1.365e-05	8.95e-06	1.027e-05	1.427e-05	9.87e-06	1.107e-05	8.93e-06	8.07e-06	1.212e-05	8.21e-06	1.249e-05	1.67e-05	1.594e-05	1.293e-05	1.471e-05	1.399e-05	1.1e-05	7.2e-06	1.389e-05	8.69e-06	8.9e-06	1.166e-05	8.62e-06	1.202e-05	9.27e-06	9.12e-06	1.226e-05	1.243e-05	7.26e-06	1.062e-05	1.828e-05	1.259e-05	1.379e-05
1045	250	PND200	1.224e-05	9.68e-06	1.02e-05	9.6e-06	8.46e-06	1.082e-05	9.34e-06	1.453e-05	8.29e-06	1.145e-05	1.264e-05	1.106e-05	1.045e-05	1.453e-05	2.365e-05	1.433e-05	9.06e-06	1.374e-05	9.88e-06	1.334e-05	1.17e-05	1.122e-05	1.468e-05	7.6e-06	1.288e-05	9.1e-06	6.88e-06	5.38e-06	1.389e-05	9.14e-06	4.54e-06	8.6e-06	1.142e-05	1.217e-05	1.142e-05	1.304e-05	1.332e-05	1.336e-05	8.52e-06	6.94e-06	1.495e-05	1.327e-05	1.305e-05	1.177e-05	1.322e-05	1.451e-05	4.37e-06
391A	250	PND21	2.293e-05	1.609e-05	1.535e-05	1.898e-05	1.397e-05	1.479e-05	2.13e-05	1.748e-05	2.158e-05	1.686e-05	2.108e-05	2.785e-05	1.854e-05	8.6e-06	1.67e-05	1.377e-05	8.89e-06	1.439e-05	1.298e-05	2.036e-05	1.554e-05	1.933e-05	1.617e-05	1.17e-05	1.304e-05	2.253e-05	1.477e-05	1.401e-05	1.767e-05	1.421e-05	1.946e-05	1.912e-05	1.664e-05	1.532e-05	1.258e-05	1.674e-05	1.644e-05	1.896e-05	1.617e-05	1.704e-05	1.476e-05	9.43e-06	1.647e-05	2.034e-05	1.856e-05	1.394e-05	1.894e-05
437A	250	PND21	1.123e-05	1.055e-05	1.386e-05	1.351e-05	5.94e-06	1.047e-05	1.494e-05	1.352e-05	1.2e-05	7.16e-06	1.518e-05	1.37e-05	1.038e-05	1.578e-05	1.075e-05	1.564e-05	1.359e-05	1.121e-05	1.204e-05	1.138e-05	1.28e-05	1.344e-05	1.793e-05	1.203e-05	1.425e-05	1.435e-05	1.216e-05	1.078e-05	7.6e-06	5.69e-06	1.496e-05	1.161e-05	9.57e-06	1.181e-05	1.213e-05	2.057e-05	1.408e-05	1.071e-05	1.002e-05	7.77e-06	1.232e-05	8.31e-06	1.271e-05	1.018e-05	1.037e-05	6.72e-06	1.168e-05
457A	250	PND21	1.465e-05	8.59e-06	9.09e-06	6.94e-06	1.049e-05	2.214e-05	1.366e-05	1.68e-05	1.305e-05	8.95e-06	1.261e-05	1.536e-05	1.347e-05	1.463e-05	1.371e-05	1.388e-05	1.346e-05	8.6e-06	1.36e-05	1.196e-05	1.527e-05	1.438e-05	1.035e-05	9.02e-06	9.3e-06	1.275e-05	1.22e-05	1.086e-05	9.84e-06	1.071e-05	1.229e-05	1.616e-05	1.164e-05	1.414e-05	8.75e-06	1.155e-05	1.202e-05	1.016e-05	9.34e-06	1.407e-05	1.386e-05	1.279e-05	1.217e-05	1.112e-05	1.588e-05	1.039e-05	8.13e-06
458A	250	PND21	0.00015386	0.00016511	0.00014989	0.00014559	0.00014692	0.00014899	0.00015476	0.00014982	0.00014958	0.00015657	0.00015714	0.00015538	0.00015608	0.00015449	0.00014934	0.00015411	0.0001479	0.00015056	0.00015752	0.00014824	0.00014978	0.00017987	0.0001629	0.00015206	0.00015883	0.0001681	0.00015059	0.00016009	0.00015465	0.00014642	0.00014927	0.00015561	0.00015483	0.00016298	0.00016284	0.00014496	0.00015667	0.00016307	0.00015778	0.00016213	0.00016312	0.00016667	0.00014646	0.00015521	0.00014318	0.00014577	0.00015735
481A	250	PND21	9.01e-06	1.717e-05	9.82e-06	9.69e-06	1.397e-05	1.872e-05	1.004e-05	9.16e-06	1.385e-05	1.317e-05	1.043e-05	9.92e-06	6.46e-06	9.9e-06	1.19e-05	1.143e-05	1.372e-05	1.398e-05	1.125e-05	1.082e-05	1.484e-05	1.049e-05	1.496e-05	1.308e-05	9.95e-06	5.2e-06	1.316e-05	1.357e-05	1.134e-05	9.7e-06	1.27e-05	1.176e-05	1.268e-05	8.98e-06	7.36e-06	9.43e-06	9.93e-06	5.22e-06	1.641e-05	1.253e-05	1.129e-05	1.586e-05	1.646e-05	9.26e-06	1.24e-05	1.322e-05	7.52e-06
1103A	250	PND21	1.349e-05	1.009e-05	7.93e-06	1.259e-05	9.81e-06	1.369e-05	9.5e-06	1.151e-05	1.219e-05	9.06e-06	8.29e-06	8.59e-06	7.81e-06	7.76e-06	1.482e-05	9.37e-06	1.216e-05	1.121e-05	1.151e-05	1.285e-05	8.55e-06	1.449e-05	9.76e-06	9.02e-06	1.211e-05	1.229e-05	9.46e-06	1.188e-05	5.1e-06	1.687e-05	1.083e-05	1.037e-05	7.98e-06	1.332e-05	1.113e-05	6.22e-06	1.575e-05	7.9e-06	1.826e-05	1.461e-05	8.22e-06	1.079e-05	8.72e-06	1.178e-05	7.3e-06	8.26e-06	1.186e-05
1096A	250	PND21	1.442e-05	5.79e-06	1.236e-05	6.7e-06	1.046e-05	1.542e-05	1.253e-05	8.69e-06	1.265e-05	7.39e-06	9.22e-06	8.65e-06	1.191e-05	1.064e-05	1.315e-05	1.252e-05	1.462e-05	1.095e-05	1.379e-05	1.437e-05	1.659e-05	1.691e-05	1.504e-05	8.34e-06	1.222e-05	1.346e-05	1.023e-05	1.089e-05	1.352e-05	1.04e-05	1.136e-05	1.111e-05	1.682e-05	1.332e-05	9.29e-06	9.96e-06	8.33e-06	9.93e-06	6.44e-06	9.88e-06	1.561e-05	1.128e-05	1.132e-05	9.62e-06	1.037e-05	1.093e-05	9.64e-06
1112A	250	PND21	1.145e-05	8.14e-06	8.29e-06	9.62e-06	1.29e-05	1.096e-05	1.492e-05	9.52e-06	1.485e-05	1.359e-05	1.087e-05	1.043e-05	1.083e-05	8.62e-06	9.54e-06	1.519e-05	1.443e-05	7.16e-06	1.277e-05	9.5e-06	8.53e-06	8.23e-06	1.004e-05	9.68e-06	1.88e-05	1.281e-05	1.118e-05	1.226e-05	8.56e-06	8.34e-06	1.016e-05	6.5e-06	9.61e-06	1.221e-05	1.198e-05	1.36e-05	9e-06	9.13e-06	1.24e-05	1.227e-05	1.428e-05	1.449e-05	6.77e-06	1.159e-05	9.31e-06	1.376e-05	9.33e-06
1100A	250	PND21	1.476e-05	1.332e-05	1.393e-05	1.284e-05	1.301e-05	2.159e-05	1.23e-05	1.354e-05	1.052e-05	1.259e-05	1.064e-05	1.486e-05	1.026e-05	1.496e-05	1.451e-05	2.104e-05	1.041e-05	1.228e-05	9.71e-06	1.877e-05	1.203e-05	1.912e-05	1.105e-05	1.067e-05	1.066e-05	7.76e-06	1.376e-05	9.1e-06	1.21e-05	1.485e-05	1.025e-05	1.799e-05	8.87e-06	1.09e-05	9.58e-06	1.286e-05	1.391e-05	1.418e-05	9.82e-06	1.372e-05	1.241e-05	1.747e-05	1.045e-05	1.274e-05	9.26e-06	6.42e-06	1.455e-05
458B	250	PND50	1.004e-05	1.069e-05	9.41e-06	1.016e-05	1.182e-05	1.318e-05	1.001e-05	9.33e-06	9.94e-06	1.207e-05	8.37e-06	8.76e-06	9.85e-06	1.067e-05	1.006e-05	7.42e-06	9e-06	1.236e-05	8.3e-06	8.73e-06	6.95e-06	8.72e-06	1.328e-05	1.509e-05	1.231e-05	1.102e-05	7.73e-06	9.18e-06	1.088e-05	1.266e-05	8.9e-06	6.06e-06	9.89e-06	1.138e-05	8.1e-06	9.91e-06	9.19e-06	5.69e-06	8.52e-06	1.362e-05	6.01e-06	1.008e-05	8.74e-06	7.07e-06	6.49e-06	6.59e-06	7.91e-06
437B	250	PND50	1.143e-05	7.93e-06	1.292e-05	1.03e-05	8.1e-06	1.12e-05	1.158e-05	1.253e-05	1.068e-05	1.028e-05	5.87e-06	6.47e-06	8.12e-06	1.272e-05	7.23e-06	8.57e-06	1.294e-05	1.664e-05	9.15e-06	7.43e-06	1.278e-05	1.123e-05	1.078e-05	7.44e-06	9.07e-06	1.211e-05	9.42e-06	8.86e-06	6.81e-06	7.09e-06	8.92e-06	8.92e-06	7.41e-06	9.67e-06	1.344e-05	1.051e-05	1.376e-05	1.793e-05	1.572e-05	6.93e-06	1.186e-05	9.68e-06	5.87e-06	1.145e-05	9.48e-06	9.05e-06	9.36e-06
457B	250	PND50	9.16e-06	1.713e-05	8.67e-06	1.272e-05	1.278e-05	8.42e-06	1.274e-05	1.546e-05	1.321e-05	1.967e-05	1.025e-05	9.84e-06	1.707e-05	1.611e-05	1.454e-05	9.59e-06	9.92e-06	1.244e-05	8.48e-06	9.94e-06	1.625e-05	1.795e-05	1.906e-05	2.08e-05	1.136e-05	1.343e-05	1.387e-05	1.224e-05	1.51e-05	1.294e-05	8.78e-06	1.309e-05	1.388e-05	7.66e-06	8.89e-06	1.184e-05	2.043e-05	1.611e-05	1.316e-05	8.72e-06	1.769e-05	8.76e-06	9.61e-06	1.1e-05	1.037e-05	1.038e-05	1.289e-05
481B	250	PND50	1.189e-05	1.017e-05	9.37e-06	8.31e-06	1.274e-05	9.73e-06	1.114e-05	6.86e-06	1.306e-05	1.082e-05	1.3e-05	1.211e-05	1.057e-05	1.575e-05	1.179e-05	1.334e-05	9.96e-06	8.41e-06	8.47e-06	1.304e-05	9.73e-06	1.062e-05	9.49e-06	1.206e-05	1.87e-05	1.003e-05	1.18e-05	1.455e-05	9.61e-06	1.167e-05	8.43e-06	1.557e-05	6.84e-06	1.106e-05	1.724e-05	1.06e-05	7.01e-06	1.152e-05	1.184e-05	1.853e-05	1.019e-05	1.487e-05	1.014e-05	9.24e-06	1.453e-05	1.107e-05	9.72e-06
522B	250	PND50	6.58e-06	9.19e-06	6.96e-06	9.82e-06	7.63e-06	1.288e-05	8.62e-06	8.4e-06	1.078e-05	1.102e-05	9.27e-06	1.354e-05	6.62e-06	1.096e-05	8.78e-06	6.64e-06	9.77e-06	1.033e-05	7.11e-06	9e-06	7.93e-06	1.083e-05	9.65e-06	6.29e-06	8.86e-06	6.7e-06	6.61e-06	1.064e-05	7.4e-06	5.5e-06	9.62e-06	9.74e-06	8.89e-06	7.47e-06	8.62e-06	1.244e-05	1.006e-05	9.14e-06	7.47e-06	1.086e-05	1.059e-05	9.41e-06	8.54e-06	8.68e-06	8.98e-06	6.17e-06	8.58e-06
1103B	250	PND50	1.413e-05	1.014e-05	1.557e-05	7.96e-06	1.112e-05	1.317e-05	8.27e-06	1.259e-05	1.199e-05	1.25e-05	9.96e-06	2.147e-05	1.481e-05	1.305e-05	1.003e-05	1.132e-05	1.024e-05	1.19e-05	1.132e-05	1.369e-05	9.95e-06	1.313e-05	5.65e-06	1.547e-05	1.319e-05	1.783e-05	9.26e-06	1.118e-05	1.882e-05	1.364e-05	1.193e-05	1.594e-05	1.418e-05	1.37e-05	1.812e-05	1.108e-05	1.681e-05	8.68e-06	2.034e-05	1.242e-05	1.402e-05	1.413e-05	1.741e-05	1.39e-05	1.706e-05	1.846e-05	1.531e-05
1345	250	PND50	1.129e-05	8.45e-06	8.84e-06	1.148e-05	1.499e-05	1.724e-05	1.128e-05	1.799e-05	1.071e-05	1.161e-05	1.606e-05	1.005e-05	9.5e-06	1.056e-05	1.206e-05	1.027e-05	1.653e-05	1.085e-05	1.425e-05	8.49e-06	8.16e-06	9.3e-06	1.206e-05	1.096e-05	9.68e-06	9.25e-06	8.72e-06	1.415e-05	1.288e-05	1.298e-05	1.259e-05	1.113e-05	8.75e-06	8.4e-06	1.1e-05	1.214e-05	8.4e-06	1.33e-05	1.132e-05	7.58e-06	1.253e-05	2.084e-05	1.149e-05	8.38e-06	8.13e-06	1.4e-05	9.67e-06
1344	250	PND50	8.15e-06	7.6e-06	1.156e-05	1.297e-05	1.3e-05	1.523e-05	8.08e-06	9.79e-06	9e-06	8.13e-06	8.17e-06	1.176e-05	1.144e-05	1.177e-05	9.15e-06	1.522e-05	1.068e-05	8.57e-06	1.345e-05	1.377e-05	1.124e-05	7.71e-06	5.77e-06	1.472e-05	9.76e-06	1.047e-05	1.099e-05	9.79e-06	1.336e-05	7.86e-06	1.429e-05	1.035e-05	9.39e-06	5.95e-06	8.25e-06	1.525e-05	9.11e-06	1.418e-05	1.073e-05	8.12e-06	9.34e-06	1.047e-05	1.017e-05	1.346e-05	9.37e-06	9.12e-06	8.7e-06
301B	250	PND50	6.34e-06	8.26e-06	4.13e-06	7.1e-06	9.06e-06	5.3e-06	7.26e-06	8.17e-06	8.65e-06	6.35e-06	1.121e-05	6.23e-06	8.83e-06	5.81e-06	9.18e-06	5.71e-06	8.61e-06	8.16e-06	5.53e-06	7.57e-06	7.61e-06	9.9e-06	7.1e-06	4.98e-06	6.28e-06	1.11e-05	3.45e-06	1.21e-05	9.98e-06	9.05e-06	8.42e-06	5.87e-06	5.53e-06	1.131e-05	6.58e-06	1.012e-05	5.61e-06	1.138e-05	8.37e-06	7.39e-06	4.82e-06	1.039e-05	5.89e-06	5.73e-06	5.64e-06	8.6e-06	4.99e-06
391B	250	PND50	8.7e-06	7.55e-06	1.323e-05	8.47e-06	1.348e-05	7.26e-06	8.41e-06	7.09e-06	1.617e-05	1.392e-05	1.463e-05	9.42e-06	1.027e-05	1.069e-05	1.043e-05	1.306e-05	1.059e-05	8.18e-06	9.58e-06	1.28e-05	9.49e-06	1.569e-05	1.077e-05	1.18e-05	1.541e-05	1.308e-05	1.345e-05	1.681e-05	5.72e-06	1.007e-05	1.079e-05	1.077e-05	1.319e-05	1.43e-05	1.518e-05	1.017e-05	1.509e-05	1.336e-05	1.003e-05	1.617e-05	9.26e-06	9.71e-06	1.237e-05	9.71e-06	1.122e-05	1.05e-05	1.828e-05
741	250	PND90	9.12e-06	9.1e-06	7.08e-06	9.25e-06	1.201e-05	1.54e-05	1.178e-05	5.88e-06	8.38e-06	1.218e-05	1.363e-05	1.095e-05	1.273e-05	4.36e-06	1.133e-05	9.79e-06	1.417e-05	8.69e-06	8.43e-06	9.18e-06	1.04e-05	7.62e-06	4.07e-06	4.47e-06	1.041e-05	9.6e-06	1.357e-05	1.283e-05	1e-05	8.36e-06	9.58e-06	1.419e-05	8.3e-06	8.52e-06	1.088e-05	1.073e-05	8.9e-06	8.13e-06	1.092e-05	9.82e-06	9.32e-06	7.14e-06	8.58e-06	1.171e-05	9.85e-06	1.043e-05	3.87e-06
609	250	PND90	1.189e-05	1.191e-05	9.44e-06	1.048e-05	1.055e-05	6.5e-06	9.44e-06	6.67e-06	1.196e-05	1.091e-05	1.001e-05	7.56e-06	8.84e-06	1.315e-05	7.69e-06	6.77e-06	1.049e-05	7.49e-06	1.139e-05	8.33e-06	6.66e-06	9.28e-06	6.45e-06	1.274e-05	8.56e-06	8.6e-06	1.332e-05	1.168e-05	1.221e-05	7.43e-06	5.05e-06	1.374e-05	8.52e-06	1.129e-05	5.27e-06	8.81e-06	9.76e-06	9.72e-06	1.719e-05	1.184e-05	8.12e-06	9.97e-06	1.04e-05	1.034e-05	1.356e-05	5.54e-06	7.16e-06
661	250	PND90	6.1e-06	6.93e-06	9.95e-06	1.254e-05	3.82e-06	7.45e-06	1.231e-05	1.305e-05	7.09e-06	8.14e-06	8.57e-06	7.8e-06	1.196e-05	6.71e-06	8.12e-06	7.12e-06	7.03e-06	6.43e-06	4.23e-06	6.48e-06	1.009e-05	8.18e-06	8.02e-06	1.006e-05	8.02e-06	8.9e-06	1.03e-05	1.245e-05	5.67e-06	1.044e-05	6.64e-06	6.64e-06	1.111e-05	7.07e-06	7.13e-06	8.13e-06	1.058e-05	7.78e-06	8.52e-06	1.424e-05	8.33e-06	1.109e-05	1.07e-05	5.77e-06	1.189e-05	1.17e-05	1.024e-05
706	250	PND90	7.92e-06	1.381e-05	1.285e-05	1.006e-05	1.027e-05	8.05e-06	6.51e-06	1.961e-05	1.101e-05	7.83e-06	1.289e-05	1.139e-05	9.93e-06	8.83e-06	9.25e-06	9.46e-06	5.65e-06	1.436e-05	1.403e-05	7.81e-06	1.044e-05	1.576e-05	9.41e-06	8.56e-06	1.118e-05	7.49e-06	1.425e-05	1.227e-05	1.233e-05	1.164e-05	1.342e-05	1.184e-05	1.478e-05	1.536e-05	9.63e-06	1.085e-05	1.338e-05	1.052e-05	5.95e-06	9.92e-06	1.513e-05	9.96e-06	9.67e-06	1.119e-05	9.59e-06	1.178e-05	8.15e-06
752	250	PND90	1.912e-05	1.238e-05	2.163e-05	1.437e-05	1.457e-05	2.86e-05	1.893e-05	1.495e-05	1.596e-05	1.413e-05	2.002e-05	1.102e-05	1.03e-05	1.564e-05	1.476e-05	1.592e-05	1.1e-05	7.63e-06	1.203e-05	1.2e-05	1.417e-05	1.861e-05	9.79e-06	9.5e-06	1.139e-05	1.201e-05	1.213e-05	1.446e-05	2.033e-05	1.015e-05	1.3e-05	1.656e-05	1.77e-05	1.56e-05	9.79e-06	1.141e-05	1.507e-05	1.024e-05	1.384e-05	1.22e-05	2.201e-05	8.6e-06	9.55e-06	5.49e-06	1.302e-05	1.709e-05	1.675e-05
756	250	PND90	9.22e-06	1.095e-05	8.18e-06	7.09e-06	1.5e-05	1.292e-05	1.023e-05	1.136e-05	6.83e-06	1.335e-05	9.4e-06	6.49e-06	1.126e-05	1.199e-05	1.311e-05	1.016e-05	1.026e-05	8.7e-06	9.33e-06	8.19e-06	1.081e-05	1.169e-05	7.81e-06	8.25e-06	1.133e-05	7.47e-06	8.49e-06	8.64e-06	9.11e-06	5.92e-06	1.027e-05	8.56e-06	8.26e-06	9.2e-06	9.82e-06	1.323e-05	9.07e-06	9.92e-06	1.04e-05	9.39e-06	1.165e-05	1.404e-05	8.69e-06	9.67e-06	8.75e-06	1.074e-05	1.245e-05
823	250	PND90	1.441e-05	9.92e-06	8.18e-06	7.82e-06	4.74e-06	7.29e-06	5.64e-06	8.07e-06	1.362e-05	1.038e-05	1.899e-05	1.322e-05	7.43e-06	1.058e-05	1.089e-05	3.74e-06	1.193e-05	7.88e-06	7.67e-06	1.239e-05	8.08e-06	1.127e-05	8.17e-06	1.121e-05	1.255e-05	8.38e-06	8.98e-06	1.138e-05	1.061e-05	1.203e-05	8.52e-06	7.16e-06	8.93e-06	7.68e-06	5.2e-06	9.87e-06	9.43e-06	4.88e-06	1.351e-05	9.07e-06	8.36e-06	9.75e-06	1.266e-05	9.66e-06	8.12e-06	1.626e-05	1.138e-05
864	250	PND90	6.07e-06	7.27e-06	9.65e-06	1.059e-05	1.032e-05	9.36e-06	9.56e-06	5.93e-06	9.33e-06	1.234e-05	8.43e-06	7.05e-06	6.62e-06	6.59e-06	7.28e-06	9.35e-06	1.434e-05	1.059e-05	8.55e-06	1.099e-05	8.45e-06	8.07e-06	6.94e-06	8.9e-06	8.18e-06	9.06e-06	9.02e-06	1.26e-05	8.14e-06	8.95e-06	8.83e-06	8e-06	1.031e-05	1.178e-05	7.02e-06	9.9e-06	1.045e-05	7.53e-06	8.75e-06	8.51e-06	4.77e-06	9.51e-06	9.47e-06	5.37e-06	6.31e-06	1.188e-05	1.294e-05
1047	250	PND90	6.95e-06	7.94e-06	9.53e-06	4.73e-06	1.215e-05	1.34e-05	7.51e-06	1.478e-05	7.87e-06	7.88e-06	6.41e-06	7.42e-06	1.116e-05	5.57e-06	8.92e-06	6.72e-06	8.51e-06	1.232e-05	1.176e-05	9.7e-06	7.92e-06	9.07e-06	1.04e-05	8.75e-06	1.145e-05	1.046e-05	8.24e-06	9.65e-06	1.147e-05	1.039e-05	9.05e-06	8.28e-06	9.71e-06	7.08e-06	9.08e-06	5.9e-06	8.74e-06	1.051e-05	7.73e-06	7.07e-06	6.25e-06	1.025e-05	3.02e-06	6.33e-06	1.106e-05	1.204e-05	1e-05
1355	250	PND90	9.09e-06	1.072e-05	1.02e-05	9.8e-06	1.019e-05	1.366e-05	1.162e-05	7.92e-06	7.19e-06	1e-05	1.289e-05	1.751e-05	1.242e-05	1.801e-05	8.64e-06	1.032e-05	1.347e-05	1.12e-05	1.522e-05	8.56e-06	7.18e-06	8.14e-06	1.368e-05	5.26e-06	1.396e-05	9.37e-06	1.286e-05	7.99e-06	6.98e-06	1.024e-05	1.426e-05	1.22e-05	1.314e-05	1.745e-05	6.23e-06	1.124e-05	1.103e-05	1.126e-05	7.21e-06	1.256e-05	1.208e-05	1.286e-05	1.41e-05	1.343e-05	9.07e-06	1.073e-05	9.9e-06
[truncated: 691 more columns]
